# Supplementary material for: Hypothalamic-pituitary-adrenal axis activity and its relationship to the autonomic nervous system in patients with psychogenic erectile dysfunction
Source: Front Endocrinol (Lausanne). 2023 Mar 3;14:1103621. doi: 10.3389/fendo.2023.1103621 (PMC10020360; doi:10.3389/fendo.2023.1103621)
Supplement: Supplementary file 1 [file DataSheet_1.xlsx]

## Sheet: 2 way interactions
This worksheet plots two-way linear interaction effects estimated via regression analysis
Enter information from your regression in the shaded cells.
You MUST enter the coefficients into cells B16-B20.
You must EITHER enter the means & SDs of the three IVs into cells B23-B26, OR enter values at which the slopes are to be plotted in cells B29-B32 (or both).
If you want simple slope tests, you MUST enter the information into cells B43-B48.
Note that simple slope tests are only recommended at specific hypothesized values of the moderator.
For further information see www.jeremydawson.co.uk/slopes.htm
	WARNING: Only type in yellow cells!
Variable names:
Name of independent variable:	CAR AUCi
Name of moderator:	HF
Name of dependent variable:	PSS10
Unstandardised Regression Coefficients:
Independent variable:	2.446
Moderator:	-0.551
Interaction:	2.091
Intercept / Constant:	17.06
Means / SDs of variables:
Mean of independent variable:	-0.388648
SD of independent variable:	0.745743
Mean of moderator:	-0.503908
SD of moderator:	0.927895
Values of variables at which to plot slopes*:
Low value of IV:
High value of IV:
Low value of moderator:
High value of moderator:
(* If left blank, this will automatically be done at one standard deviation above and below mean)
Optional alternative legend**:
Low value of independent variable:	Low CAR AUCi
High value of independent variable:	High CAR AUCi
Low value of moderator:	Low HF
High value of moderator:	High HF
(** Leave these cells blank to get the normal "low/high" legend)
SIMPLE SLOPE TESTS					Gradient of slope for Low HF	-0.547898
Variance of coefficient of IV:	0.881				t-value of slope for Low HF	-0.519418
Variance of coefficient of interaction:	0.912				p-value of slope for Low HF	0.605085
Covariance of coefficients of IV and interaction:	0.572
					Gradient of slope for High HF	3.33256
Sample size:	75				t-value of slope for High HF	2.69422
Number of control variables:	0				p-value of slope for High HF	0.008799
Do NOT type below this line
		Low CAR AUCi	High CAR AUCi
	Low HF	18.4705	17.6533
	High HF	13.046	18.0164
	Low IV:	-1.13439
	High IV:	0.357095
	Low moderator:	-1.4318
	High moderator:	0.423987
