# Supplementary material for: Hypothalamic-pituitary-adrenal axis activity and its relationship to the autonomic nervous system in patients with psychogenic erectile dysfunction
Source: Front Endocrinol (Lausanne). 2023 Mar 3;14:1103621. doi: 10.3389/fendo.2023.1103621 (PMC10020360; doi:10.3389/fendo.2023.1103621)
Supplement: Supplementary file 3 [file Table_1.xlsx]

## Sheet: pED
Age (years)	BMI (kg/m2)	Employment	Marital status	Educational level	IIEF-5	PSS	D1 wakeup	D1 15min	D1 30min	D1 45min	D1 1h	D1 3h	D1 6h	D1 9h	D1 12h	SDNN	SDANN	rMSSD	PNN50	VLF	LF	HF	LF/HF
31	25	3	2	3	3	21	5.99	9.39	4.69	13.521	13.04	2.62	3.52	0.13	0.18	327.23	349.58	55.57	18.75	3136	1310	1347	0.97
30	26	2	2	3	10	20	1.91	0.1	3.18	0.766	2.6	6.14	5.14	0.57	0.69	152	126	70	17	6524	125	622	0.32
36	21	3	2	1	10	10	5.71	5.75	4.48	5.52	4.56	4.43	5.82	3.15	1.89	162.6	152.33	26.91	17.69	2833	1039	322	3.23
26	22	2	2	2	3	20	6	10.21	5.65	13.521	13.04	2.62	3.65	0.13	1.2	168.9	149.37	32.19	10.16	2842	1346	388	3.47
29	24	2	2	3	10	32	0.26	12.13	9.52	5.454	4.79	3	2.45	1.15	0.16	70.7	52.13	46.35	20.35	489	583	901	0.65
36	23	3	2	1	5	25	5.02	4.75	4.12	11.012	4.56	4.42	5.88	3.16	4.87	29.36	20.22	24.32	6.06	146	121	151	0.8
35	24	2	2	3	8	24	0.13	9.39	4.69	13.521	13.04	2.62	3.52	0.13	0.46	176.19	118.96	120.39	18.5	4648	6289	9624	0.65
26	22	2	2	3	8	10	1.91	0.1	3.18	0.766	2.6	2.54	0.14	0.57	0.16	74.99	45.74	65.62	25.48	624	1051	1845	0.57
26	23	3	2	2	10	15	5.61	0.09	4.48	5.52	4.56	4.43	5.82	3.15	1.89	168.9	149.37	32.19	10.16	2842	1346	388	3.47
24	25	3	2	3	9	18	0.28	12.11	9.35	5.144	4.21	3.21	2.16	1.46	0.13	146.47	144.39	20.79	18.5	1790	670	127	5.28
27	22	2	3	1	11	14	5.91	9.39	4.69	13.521	13.04	2.62	3.52	0.13	0.26	120.02	94.03	58.45	10.01	6524	191	2121	0.09
23	22	2	2	3	5	17	5.82	5.19	5.42	5.305	6.34	3.86	4.14	0.74	0.39	114.25	93.04	43.6	5.74	6623	149	1986	0.08
36	23	3	2	2	10	26	4.23	3.48	11.55	6.57	3.3	4.8	1.25	0.44	2.64	158.39	154.33	37.25	16.5	2451	742	622	1.19
45	25	2	2	1	7	20	0.26	12.13	9.52	5.454	4.79	3	2.45	1.15	0.16	169.25	163.02	30.25	8.54	3516	1745	455	3.84
31	24	3	2	3	7	19	5.72	5.75	4.48	5.52	4.56	4.43	5.82	3.15	1.89	146.47	144.39	20.79	10.76	1790	670	127	5.28
39	26	2	2	3	9	14	0.25	3.77	4.52	3.495	5.42	6.02	0.78	3.12	0.01	120.02	94.03	58.45	7.01	6524	139	2121	0.07
37	27	3	2	1	6	15	1.91	0.1	3.18	0.766	2.6	1.25	0.75	0.57	1.46	114.25	93.04	43.6	17.56	6623	134	1986	0.07
32	24	2	2	3	5	17	0.26	12.13	9.52	5.454	4.79	3	2.45	1.15	0.16	158.39	154.33	37.25	16.5	2451	2152	622	3.46
27	20	2	2	2	5	18	0.13	9.39	4.69	13.521	13.04	2.62	3.52	0.13	1.47	169.25	163.02	30.25	8.54	3516	145	455	0.32
31	23	2	2	3	10	13	1.91	0.1	3.18	0.766	2.6	1.11	0.95	0.57	1.11	29.36	20.22	24.32	6.06	146	2121	151	14.05
26	20	3	2	1	5	12	5.71	5.75	4.48	5.52	2.59	4.43	5.82	3.15	1.89	30.62	21.75	25.82	7.55	240	137	246	0.56
27	22	2	2	3	9	12	1.91	0.1	3.18	0.766	2.6	4.32	0.45	0.57	0.24	187.72	165.9	76.2	19.09	4874	495	2465	0.2
39	22	2	2	3	11	17	5.99	9.39	4.69	13.521	13.04	2.62	3.52	0.13	1.56	149.47	113.52	97.93	39.22	3539	4100	6241	0.66
32	23	3	2	3	9	18	0.65	12.11	9.35	5.144	4.21	3.21	2.16	1.46	0.13	117.74	99.87	30.21	18.5	2393	691	386	1.79
34	24	2	2	3	10	17	5.71	5.75	4.48	5.52	4.56	4.43	5.82	3.15	1.89	70.7	52.13	46.35	20.35	489	583	901	0.65
49	26	2	2	1	7	16	4.73	10.19	12.05	13.601	7.85	2.9	2.01	0.67	1.45	327.23	349.58	55.57	18.75	3136	1310	1347	0.97
27	28	3	2	3	10	13	1.91	0.1	2.34	0.615	2.6	2.94	0.65	0.02	0.47	152	126	70	17	6623	125	2465	3.46
34	23	3	2	2	10	16	5.08	6.46	6.76	5.614	4.27	4.29	6.71	3.71	2.13	162.6	152.33	26.91	17.69	2833	1039	322	3.23
27	24	3	2	3	9	16	4.65	10.19	12.05	11.654	7.85	1.99	2.17	0.66	1.65	168.9	149.37	32.19	10.16	2842	1346	388	3.47
25	22	3	2	3	11	13	0.46	12.15	9.61	5.156	4.79	3.64	2.12	1.47	0.61	70.7	52.13	46.35	20.35	489	583	901	0.65
22	23	3	2	2	10	14	5.08	6.46	6.76	5.614	4.27	4.29	6.71	3.71	2.13	29.36	20.22	24.32	6.06	146	121	151	0.8
26	25	2	2	3	3	19	4.73	10.19	12.05	13.601	7.85	2.9	2.01	0.67	0.13	176.19	118.96	120.39	18.5	4648	6289	9624	0.65
28	22	3	2	2	8	18	1.91	0.1	2.34	0.615	2.6	5.11	0.41	0.02	0.32	74.99	45.74	65.62	25.48	624	1051	1845	0.57
32	22	3	2	3	10	11	5.08	6.46	6.76	5.614	4.27	4.29	6.71	3.71	2.13	168.9	149.37	32.19	10.16	2842	1346	388	3.47
43	23	3	2	3	10	17	0.3	12.47	9.46	5.156	4.23	3.15	2.21	1.55	0.12	146.47	144.39	20.79	18.5	1790	670	127	5.28
36	25	3	2	3	11	14	4.73	10.19	12.05	13.601	7.85	2.9	2.01	0.67	0.46	120.02	94.03	58.45	10.01	6524	191	2121	0.09
40	24	3	2	3	6	11	6.84	3.5	5.44	6.523	6.34	6.22	4.14	0.74	1.41	114.25	93.04	43.6	5.74	6623	149	1986	0.08
36	26	2	2	1	10	18	4.25	5.02	8.62	6.347	3.87	7.04	2.2	1.11	4.45	158.39	154.33	37.25	16.5	2451	742	622	1.19
30	27	3	2	3	10	10	0.46	12.15	9.61	5.156	4.79	3.64	2.12	1.47	0.61	169.25	163.02	30.25	8.54	3516	1745	455	3.84
41	24	2	2	3	10	24	5.08	6.46	6.76	5.614	4.27	4.29	6.71	3.71	2.13	146.47	144.39	20.79	10.76	1790	670	127	5.28
32	20	3	2	3	5	10	0.13	0.28	2.15	2.465	2.63	11.38	0.78	2.04	0.01	120.02	94.03	58.45	7.01	6524	139	2121	0.07
45	23	2	2	1	11	23	1.91	0.1	2.34	0.615	2.6	5.14	0.65	0.02	0.44	114.25	93.04	43.6	17.56	6623	134	1986	0.07
28	23	2	2	3	9	20	0.46	12.15	9.61	5.156	4.79	3.64	2.12	1.47	0.61	158.39	154.33	37.25	16.5	2451	2152	622	3.46
21	24	1	2	2	10	18	4.73	10.19	12.05	13.601	7.85	2.9	2.01	0.67	1.62	169.25	163.02	30.25	8.54	3516	145	455	0.32
25	22	3	2	1	6	22	1.91	0.1	2.34	0.615	2.6	3.1	1.65	0.02	0.98	29.36	20.22	24.32	6.06	146	2121	151	14.05
25	23	2	2	3	11	18	5.08	6.46	6.76	5.614	4.27	4.29	6.71	3.71	2.13	30.62	21.75	25.82	7.55	240	137	246	0.56
36	25	3	2	2	9	18	1.91	0.1	2.34	0.615	2.6	3.65	0.45	0.02	0.65	187.72	165.9	76.2	19.09	4874	495	2465	0.2
34	22	3	2	3	9	14	4.73	10.19	12.05	13.601	7.85	2.9	2.01	0.67	1.11	149.47	113.52	97.93	39.22	3539	4100	6241	0.66
46	22	3	2	2	8	16	0.3	12.47	9.46	5.156	4.23	3.15	2.21	1.55	0.12	117.74	99.87	30.21	18.5	2393	691	386	1.79
33	23	3	2	3	9	14	5.08	6.46	6.76	5.614	4.27	4.29	6.71	3.71	2.13	70.7	52.13	46.35	20.35	489	583	901	0.65
35	25	3	2	2	10	13	5.94	8.39	9.39	11.551	10.77	3.5	5.24	0.23	1.65	327.23	349.58	55.57	18.75	3136	1310	1347	0.97
37	24	2	2	3	10	20	0.52	0.1	2.34	0.615	2.6	5.11	6.71	0.02	1.65	152	126	70	17	1790	125	151	0.09
29	26	2	2	1	5	24	5.73	7.02	5.77	4.897	4.51	3.29	7.5	2.55	2.34	162.6	152.33	26.91	17.69	2833	1039	322	3.23
29	27	3	3	3	9	27	5.65	8.39	9.39	10.697	9.54	3.5	6.32	0.23	0.55	168.9	149.37	32.19	10.16	2842	1346	388	3.47
36	24	2	2	2	11	12	0.14	12.16	9.65	5.146	4.63	3.12	2.46	1.95	0.16	70.7	52.13	46.35	20.35	489	583	901	0.65
24	20	2	2	3	9	10	5.71	7.02	5.77	5.001	4.51	3.22	7.5	2.55	2.37	29.36	20.22	24.32	6.06	146	121	151	0.8
22	23	1	2	2	10	20	5.94	8.39	9.39	11.551	10.77	3.5	5.24	0.23	0.62	176.19	118.96	120.39	18.5	4648	6289	9624	0.65
28	22	3	2	1	7	16	0.52	0.1	2.34	0.615	2.6	2.9	4.14	0.02	1.63	74.99	45.74	65.62	25.48	624	1051	1845	0.57
41	23	3	2	3	3	20	5.73	7.02	5.77	4.897	4.51	3.29	7.5	2.55	2.34	168.9	149.37	32.19	10.16	2842	1346	388	3.47
32	25	2	2	2	8	16	0.15	12.46	9.21	5.149	4.22	3.16	2.15	1.45	0.29	146.47	144.39	20.79	18.5	1790	670	127	5.28
23	22	2	2	3	10	19	5.94	8.39	9.39	11.551	4.77	3.5	5.24	0.23	0.54	120.02	94.03	58.45	10.01	6524	191	2121	0.09
21	22	1	2	3	10	22	3.08	5.16	10.72	4.608	5.6	3.66	4.14	1.89	2.51	114.25	93.04	43.6	5.74	6623	149	1986	0.08
24	23	2	2	1	11	24	4.11	7.85	5.14	7.494	7.18	2.15	3.73	16.59	0.57	158.39	154.33	37.25	16.5	2451	742	622	1.19
25	25	3	2	3	6	18	0.14	12.16	9.65	5.146	4.63	3.12	2.46	1.95	0.16	169.25	163.02	30.25	8.54	3516	1745	455	3.84
23	24	3	2	3	10	15	5.73	7.02	5.77	4.897	4.51	3.29	7.5	2.55	2.34	146.47	144.39	20.79	10.76	1790	670	127	5.28
40	26	2	2	3	10	13	2.11	1.69	2.17	7.022	0.77	5.01	1.25	2.04	0.01	120.02	94.03	58.45	7.01	6524	139	2121	0.07
33	27	3	2	3	10	17	0.52	0.1	2.34	0.615	2.6	3.13	3.13	0.02	1.32	114.25	93.04	43.6	17.56	6623	134	1986	0.07
28	24	3	2	3	5	19	0.14	12.16	9.65	5.146	4.63	3.12	2.46	1.95	0.16	158.39	154.33	37.25	16.5	2451	2152	622	3.46
20	20	3	2	3	11	26	5.94	8.39	9.39	11.551	10.77	3.5	5.24	0.23	0.66	169.25	163.02	30.25	8.54	3516	145	455	0.32
49	23	2	2	3	10	11	0.52	0.1	2.34	0.615	2.6	2.5	3.12	0.02	1.65	29.36	20.22	24.32	6.06	146	2121	151	14.05
43	23	2	2	3	7	23	5.73	7.02	5.77	4.897	4.51	3.29	7.5	2.55	2.34	30.62	21.75	25.82	7.55	240	137	246	0.56
37	24	2	2	3	3	11	0.52	0.1	2.34	0.615	2.6	3.15	2.01	0.02	0.37	187.72	165.9	76.2	19.09	4874	495	2465	0.2
27	22	3	2	3	8	26	5.94	8.39	9.39	11.551	10.77	3.5	5.24	0.23	0.95	149.47	113.52	97.93	39.22	3539	4100	6241	0.66
22	23	3	2	3	10	19	0.15	12.46	9.21	5.149	4.22	3.16	2.15	1.45	0.29	117.74	99.87	30.21	18.5	2393	691	386	1.79
24	25	2	2	3	10	20	5.73	7.02	5.77	4.897	4.51	3.29	7.5	2.55	2.34	70.7	52.13	46.35	20.35	489	583	901	0.65
Employment:1=Student，2=Employed，3=Unemployed or retired
Marital status：1=Never married/single，2=Married/cohabiting，3=Divorced or separated
Educational level：1=Less than high school，2=High school graduate/vocational school，3=College graduate or higher education

## Sheet: control
Age (years)	BMI (kg/m2)	Employment	Marital status	Educational level	IIEF-5	PSS	D1 wakeup	D1 15min	D1 30min	D1 45min	D1 1h	D1 3h	D1 6h	D1 9h	D1 12h	SDNN	SDANN	rMSSD	PNN50	VLF	LF	HF	LF/HF
24	20	1	2	2	22	14	5.82	5.19	5.42	5.305	6.34	3.86	4.14	0.74	0.39	146.17	105.69	98.14	34.35	2546	197	6391	0.03
29	22	1	2	3	23	0	7.5	5.58	5.02	7.205	5.44	4.59	26.71	2.53	1.1	30.62	21.75	25.82	7.55	240	2137	1246	1.72
39	23	2	3	2	23	20	0.11	33.04	3.24	0.468	35.98	1.4	3.52	27.45	0.32	187.72	165.9	76.2	19.09	4874	150	2765	0.05
37	25	2	2	1	23	17	0.28	12.11	9.35	5.144	4.21	3.21	2.16	1.46	0.13	102.61	101.99	16.35	18.5	487	3166	4233	0.75
46	22	2	2	3	23	14	0.25	3.77	4.52	3.495	5.42	6.02	0.78	3.12	0.01	105.64	96	48.6	12.86	2376	1353	1179	1.15
24	22	1	2	2	23	20	0.01	33.04	3.24	0.468	35.98	1.4	10.55	27.45	0.32	120.9	91.93	78.93	28.74	2024	2315	3845	0.6
48	23	2	2	1	23	13	1.05	4.13	3.93	5.464	1.21	0.47	0.44	2.54	0.54	274.38	272.82	76	26.55	5428	3610	2690	1.34
43	25	2	2	3	22	22	0.26	12.13	9.52	5.454	4.79	3	2.45	1.15	0.16	139.5	135.17	29.43	18.23	1824	1079	2606	0.41
29	24	1	1	3	23	17	5.82	5.19	5.42	5.305	6.34	3.86	4.14	0.74	0.39	149.47	113.52	97.93	39.22	3539	189	6241	0.03
37	26	3	2	3	23	17	3.48	5.51	5.84	3.418	1.12	2.18	4.96	3.22	3.8	117.74	99.87	30.21	18.45	2393	2691	1386	1.94
29	27	1	2	3	25	15	0.11	33.04	3.24	0.468	10.44	1.4	6.44	27.45	0.32	108.26	89.2	58.68	26.88	1267	4876	1404	3.47
25	20	1	2	2	22	21	0.26	12.13	9.52	5.464	4.79	3	2.45	1.15	0.16	126.65	114.68	28.57	6.98	1571	2751	2344	1.17
44	26	3	3	3	22	18	2.34	5.58	5.02	7.205	5.44	4.59	26.71	2.53	1.1	142.42	141.47	21.86	10.5	5302	493	5531	0.09
29	28	1	2	1	23	19	0.13	32.54	3.24	0.468	6.89	1.4	10.55	27.45	0.32	195.22	165.28	60.44	32.77	4831	2071	2516	0.82
39	20	3	2	3	24	0	5.75	10.55	5.42	5.305	6.34	3.86	4.14	0.74	0.39	136.4	80.38	108.04	18.5	2474	822	7496	0.11
34	22	2	2	2	25	21	5.99	9.39	4.69	13.521	13.04	2.62	3.52	0.13	3.8	108.26	89.2	58.68	26.88	1267	1876	3404	0.55
39	23	3	2	1	23	0	3.39	3.73	3.12	4.157	3.55	3.12	0.34	2.72	2.25	126.65	114.68	28.57	6.98	1571	4049	4844	0.84
27	25	1	2	2	25	22	7.5	5.58	5.02	7.205	5.44	4.59	26.71	2.53	1.1	142.42	131.47	21.86	18.5	1259	1893	4232	0.45
35	22	3	2	3	22	7	0.13	9.39	4.69	13.521	13.04	2.62	3.52	0.13	1.47	105.64	96	48.6	12.86	2376	1353	5178	0.26
49	22	2	2	3	22	10	0.26	12.13	9.52	5.454	4.79	3	2.45	1.15	0.16	120.9	91.93	78.93	28.74	2024	2315	3845	0.6
38	23	2	2	1	23	14	0.28	12.11	9.35	5.144	4.21	3.21	2.16	1.46	0.13	274.38	272.82	76	26.55	5428	3610	2690	1.34
39	25	2	2	3	24	12	0.12	33.04	3.24	6.523	22.81	3.64	5.46	27.45	0.32	139.5	135.18	29.43	18.24	1824	1079	1606	0.67
37	24	3	2	2	24	15	5.82	5.19	5.42	5.305	6.34	3.86	4.14	0.74	0.39	149.47	113.52	96.93	39.22	3539	1250	6242	0.2
24	26	1	1	3	24	18	7.5	5.58	5.02	7.205	5.44	4.59	26.71	2.53	1.1	31.52	20.55	25.52	17.23	242	1311	5256	0.25
28	27	1	2	3	22	12	0.28	12.11	9.35	5.144	4.21	3.21	2.16	1.46	0.13	187.62	163.8	78	20.12	4901	4530	5355	0.85
28	22	1	2	1	23	12	6.84	3.5	5.44	6.523	6.34	6.22	4.14	0.74	1.41	146.17	105.69	98.14	34.35	2546	197	6391	0.03
29	27	3	2	3	24	10	7.97	6.18	6.29	4.348	4.95	6.62	4.84	3.78	3.99	30.62	21.75	25.82	7.55	240	2137	1246	1.72
27	26	1	2	3	24	14	3.87	1.56	5.38	2.424	4.19	4.2	0.79	1.32	1.01	187.72	165.9	76.2	19.09	4874	150	2765	0.05
31	22	3	2	2	22	4	0.3	12.47	9.46	5.156	4.23	3.15	2.21	1.55	0.12	102.61	101.99	16.35	18.5	487	3166	4233	0.75
27	21	2	2	3	22	21	0.13	0.28	2.15	2.465	2.63	11.38	0.78	2.04	0.01	105.64	96	48.6	12.86	2376	1353	1179	1.15
32	22	2	2	3	24	12	7.05	1.56	5.38	2.424	4.19	4.2	0.79	1.32	1.01	120.9	91.93	78.93	28.74	2024	2315	3845	0.6
28	23	2	3	2	23	7	1.17	4.69	2.26	6.268	3.09	0.19	2.57	1.37	0.54	274.38	272.82	76	26.55	5428	3610	2690	1.34
23	25	1	2	3	23	4	0.46	12.15	9.61	5.156	4.79	3.64	2.12	1.47	0.61	139.5	135.17	29.43	18.23	1824	1079	2606	0.41
30	22	3	2	2	25	20	6.84	3.5	5.44	6.523	6.34	6.22	4.14	0.74	1.41	149.47	113.52	97.93	39.22	3539	189	6241	0.03
31	22	2	2	3	22	13	3.66	5.81	8.38	4.833	1.03	5.21	6.19	3.31	5.1	117.74	99.87	30.21	18.45	2393	2691	1386	1.94
25	23	1	1	1	24	12	6.46	1.56	5.38	2.424	4.19	4.2	0.79	1.32	1.01	108.26	89.2	58.68	26.88	1267	4876	1404	3.47
36	25	2	2	3	24	10	0.46	12.15	9.61	5.156	4.79	3.64	2.12	1.47	0.61	126.65	114.68	28.57	6.98	1571	2751	2344	1.17
24	24	1	2	3	23	1	7.97	6.18	6.29	4.348	4.95	6.62	4.84	3.78	3.99	142.42	141.47	21.86	10.5	5302	493	5531	0.09
39	26	2	2	3	22	13	7.05	1.56	5.38	2.424	4.19	4.2	0.79	1.32	1.01	195.22	165.28	60.44	32.77	4831	2071	2516	0.82
28	27	3	2	1	22	18	6.84	3.5	5.44	6.523	6.34	6.22	4.14	0.74	1.41	136.4	80.38	108.04	18.5	2474	822	7496	0.11
40	22	3	3	3	22	17	4.73	10.19	12.05	13.601	7.85	2.9	2.01	0.67	0.54	108.26	89.2	58.68	26.88	1267	1876	3404	0.55
22	23	1	2	2	23	17	5.76	2.16	3.93	1.405	1.26	3.11	0.34	2.72	2.25	126.65	114.68	28.57	6.98	1571	4049	4844	0.84
49	25	3	2	2	23	13	7.97	6.18	6.29	4.348	4.95	6.62	4.84	3.78	3.99	142.42	131.47	21.86	18.5	1259	1893	4232	0.45
22	22	1	1	2	22	15	4.73	10.19	12.05	13.601	7.85	2.9	2.01	0.67	1.62	105.64	96	48.6	12.86	2376	1353	5178	0.26
38	22	3	2	2	22	11	0.46	12.15	9.61	5.156	4.79	3.64	2.12	1.47	0.61	120.9	91.93	78.93	28.74	2024	2315	3845	0.6
28	23	3	2	2	24	16	0.3	12.47	9.46	5.156	4.23	3.15	2.21	1.55	0.12	274.38	272.82	76	26.55	5428	3610	2690	1.34
37	25	3	2	2	24	19	7.12	1.56	5.38	2.424	4.19	4.2	2.12	1.32	1.01	139.5	135.18	29.43	18.24	1824	1079	1606	0.67
22	24	1	1	2	24	21	6.84	3.5	5.44	6.523	6.34	6.22	4.14	0.74	1.41	149.47	113.52	96.93	39.22	3539	1250	6242	0.2
28	26	3	2	1	23	19	7.97	6.18	6.29	4.348	4.95	6.62	4.84	3.78	3.99	31.52	20.55	25.52	17.23	242	1311	5256	0.25
34	27	3	2	2	24	13	0.3	12.47	9.46	5.156	4.23	3.15	2.21	1.55	0.12	187.62	163.8	78	20.12	4901	4530	5355	0.85
44	30	3	2	2	22	21	3.08	5.16	10.72	4.608	5.6	3.66	4.14	1.89	2.51	146.17	105.69	98.14	34.35	2546	197	6391	0.03
26	30	1	2	1	23	16	7.41	7.19	5.29	5.082	4.55	4.37	3.12	3.09	2.22	30.62	21.75	25.82	7.55	240	2137	1246	1.72
29	20	1	3	3	22	22	0.28	2.3	3.35	3.865	2.61	3.03	1.17	0.16	1.41	187.72	165.9	76.2	19.09	4874	150	2765	0.05
39	22	3	2	3	23	17	0.15	12.46	9.21	5.149	4.22	3.16	2.15	1.45	0.29	102.61	101.99	16.35	18.5	487	3166	4233	0.75
34	23	1	2	3	23	17	2.11	1.69	2.17	7.022	0.77	5.01	1.25	2.04	0.01	105.64	96	48.6	12.86	2376	1353	1179	1.15
39	25	1	2	2	25	15	0.28	2.3	3.35	3.865	2.61	3.03	1.17	0.16	2.16	120.9	91.93	78.93	28.74	2024	2315	3845	0.6
27	22	3	2	3	22	21	13.08	0.74	4.02	3.336	2.29	0.28	0.03	0.48	0.54	274.38	272.82	76	26.55	5428	3610	2690	1.34
35	22	1	2	1	22	18	0.14	12.16	9.65	5.146	4.63	3.12	2.46	1.95	0.16	139.5	135.17	29.43	18.23	1824	1079	2606	0.41
49	23	3	1	3	23	19	3.08	5.16	10.72	4.608	5.6	3.66	4.14	1.89	2.51	149.47	113.52	97.93	39.22	3539	189	6241	0.03
38	25	2	2	2	24	0	4.17	5.51	4.7	4.531	5.77	0.95	4.56	0.42	4.67	117.74	99.87	30.21	18.45	2393	2691	1386	1.94
39	24	3	2	1	25	21	0.28	2.3	3.35	3.865	2.61	3.03	1.17	0.16	2.42	108.26	89.2	58.68	26.88	1267	4876	1404	3.47
37	26	1	2	2	23	0	0.14	12.16	9.65	5.146	4.63	3.12	2.46	1.95	0.16	126.65	114.68	28.57	6.98	1571	2751	2344	1.17
24	27	3	3	3	25	22	7.41	7.19	5.29	5.082	4.55	4.37	3.12	3.09	2.22	142.42	141.47	21.86	10.5	5302	493	5531	0.09
28	22	2	2	3	22	7	0.28	2.3	3.35	3.865	2.61	3.03	1.17	0.16	2.16	195.22	165.28	60.44	32.77	4831	2071	2516	0.82
28	27	2	2	1	22	10	3.08	5.16	10.72	4.608	5.6	3.66	4.14	1.89	2.51	136.4	80.38	108.04	18.5	2474	822	7496	0.11
29	26	2	2	3	23	14	5.94	8.39	9.39	11.551	10.77	3.5	5.24	0.23	1.22	108.26	89.2	58.68	26.88	1267	1876	3404	0.55
27	22	3	2	2	24	12	5.56	2	4.9	4.509	1.66	2.55	0.34	0.73	2.25	126.65	114.68	28.57	6.98	1571	4049	4844	0.84
31	21	1	2	3	24	15	7.41	7.19	5.29	5.082	4.55	4.37	3.12	3.09	2.22	142.42	131.47	21.86	18.5	1259	1893	4232	0.45
27	22	1	2	3	24	18	5.94	8.39	9.39	11.551	10.77	3.5	5.24	0.23	0.66	105.64	96	48.6	12.86	2376	1353	5178	0.26
32	23	1	2	1	22	12	0.14	12.16	9.65	5.146	4.63	3.12	2.46	1.95	0.16	120.9	91.93	78.93	28.74	2024	2315	3845	0.6
28	25	3	2	3	23	12	0.15	12.46	9.21	5.149	4.22	3.16	2.15	2.04	0.29	274.38	272.82	76	26.55	5428	3610	2690	1.34
23	22	1	2	3	24	10	0.28	2.3	3.35	3.865	2.61	3.03	1.17	0.16	2.46	139.5	135.18	29.43	18.24	1824	1079	1606	0.67
30	22	3	2	2	24	14	3.08	5.16	10.72	4.348	5.6	3.66	4.14	1.89	2.51	149.47	113.52	96.93	39.22	3539	1250	6242	0.2
31	23	2	1	3	22	4	7.41	7.19	5.29	5.082	4.55	4.37	3.12	3.09	2.22	31.52	20.55	25.52	17.23	242	1311	5256	0.25
25	25	2	2	3	22	21	0.15	12.46	9.21	5.149	4.22	3.16	2.15	1.45	0.29	187.62	163.8	78	20.12	4901	4530	5355	0.85
Employment:1=Student，2=Employed，3=Unemployed or retired
Marital status：1=Never married/single，2=Married/cohabiting，3=Divorced or separated
Educational level：1=Less than high school，2=High school graduate/vocational school，3=College graduate or higher education
