# Supplementary material for: Hypothalamic-pituitary-adrenal axis activity and its relationship to the autonomic nervous system in patients with psychogenic erectile dysfunction
Source: Front Endocrinol (Lausanne). 2023 Mar 3;14:1103621. doi: 10.3389/fendo.2023.1103621 (PMC10020360; doi:10.3389/fendo.2023.1103621)
Supplement: Supplementary file 4 [file Table_2.xlsx]

## Sheet: Sheet1
age	BMI	IIEF5	PSS10	CARAUCi	CARAUCg	DAUCg	DCS	SDNN	SDANN	rMSSD	PNN50	VLF	LF	HF	LFHF	type
31	25	3	21	127.5	486.9	2335.5	-0.48	327.23	349.58	55.57	18.75	3136	1310	1347	0.97	3
30	26	10	20	11.78	126.38	2293.28	-0.1	152	126	70	17	6524	125	622	0.32	3
36	21	10	10	-44.33	298.27	3021.08	-0.32	162.6	152.33	26.91	17.69	2833	1039	322	3.23	3
26	22	3	20	160.88	520.88	2484.67	-0.4	168.9	149.37	32.19	10.16	2842	1346	388	3.47	3
29	24	10	32	454.35	469.95	1869.75	-0.01	70.7	52.13	46.35	20.35	489	583	901	0.65	3
36	23	5	25	-31.2	270	3272.1	-0.01	29.36	20.22	24.32	6.06	146	121	151	0.8	3
35	24	8	24	435.15	442.95	2316.75	0.03	176.19	118.96	120.39	18.5	4648	6289	9624	0.65	3
26	22	8	10	-11.78	126.38	805.58	-0.15	74.99	45.74	65.62	25.48	624	1051	1845	0.57	3
26	23	10	15	-123.98	212.63	2935.43	-0.31	168.9	149.37	32.19	10.16	2842	1346	388	3.47	3
24	25	9	18	440.48	457.28	1854.67	-0.01	146.47	144.39	20.79	18.5	1790	670	127	5.28	3
27	22	11	14	131.7	486.3	2342.1	-0.47	120.02	94.03	58.45	10.01	6524	191	2121	0.09	3
23	22	5	17	-10.65	338.55	2211.45	-0.45	114.25	93.04	43.6	5.74	6623	149	1986	0.08	3
36	23	10	26	139.5	393.3	1853.1	-0.13	158.39	154.33	37.25	16.5	2451	742	622	1.19	3
45	25	7	20	454.35	469.95	1869.75	-0.01	169.25	163.02	30.25	8.54	3516	1745	455	3.84	3
31	24	7	19	-44.85	298.35	3021.15	-0.32	146.47	144.39	20.79	10.76	1790	670	127	5.28	3
39	26	9	14	226.43	241.43	2172.52	-0.02	120.02	94.03	58.45	7.01	6524	139	2121	0.07	3
37	27	6	15	11.78	126.38	838.88	-0.04	114.25	93.04	43.6	17.56	6623	134	1986	0.07	3
32	24	5	17	454.35	469.95	1869.75	-0.01	158.39	154.33	37.25	16.5	2451	2152	622	3.46	3
27	20	5	18	435.15	442.95	2407.65	0.11	169.25	163.02	30.25	8.54	3516	145	455	0.32	3
31	23	10	13	11.78	126.38	822.38	-0.07	29.36	20.22	24.32	6.06	146	2121	151	14.05	3
26	20	5	12	-73.87	268.73	2873.33	-0.32	30.62	21.75	25.82	7.55	240	137	246	0.56	3
27	22	9	12	11.78	126.38	1135.58	-0.14	187.72	165.9	76.2	19.09	4874	495	2465	0.2	3
39	22	11	17	27.5	486.9	2459.7	-0.37	149.47	113.52	97.93	39.22	3539	4100	6241	0.66	3
32	23	9	18	421.05	460.05	1857.45	-0.04	117.74	99.87	30.21	18.5	2393	691	386	1.79	3
34	24	10	17	-44.33	298.27	3021.08	-0.32	70.7	52.13	46.35	20.35	489	583	901	0.65	3
49	26	7	16	293.4	577.2	2096.1	-0.27	327.23	349.58	55.57	18.75	3136	1310	1347	0.97	3
27	28	10	13	-7.12	107.48	867.37	-0.12	152	126	70	17	6623	125	2465	3.46	3
34	23	10	16	46.35	351.15	3318.15	-0.25	162.6	152.33	26.91	17.69	2833	1039	322	3.23	3
27	24	9	16	297.6	576.6	2004	-0.25	168.9	149.37	32.19	10.16	2842	1346	388	3.47	3
25	22	11	13	446.17	473.78	2008.28	0.01	70.7	52.13	46.35	20.35	489	583	901	0.65	3
22	23	10	14	46.35	351.15	3318.15	-0.25	29.36	20.22	24.32	6.06	146	121	151	0.8	3
26	25	3	19	293.4	577.2	1977.3	-0.38	176.19	118.96	120.39	18.5	4648	6289	9624	0.65	3
28	22	8	18	-7.12	107.48	1136.18	-0.13	74.99	45.74	65.62	25.48	624	1051	1845	0.57	3
32	22	10	11	46.35	351.15	3318.15	-0.25	168.9	149.37	32.19	10.16	2842	1346	388	3.47	3
43	23	10	17	447.6	465.6	1879.5	-0.01	146.47	144.39	20.79	18.5	1790	670	127	5.28	3
36	25	11	14	293.4	577.2	2007	-0.36	120.02	94.03	58.45	10.01	6524	191	2121	0.09	3
40	24	6	11	-89.1	321.3	2640	-0.45	114.25	93.04	43.6	5.74	6623	149	1986	0.08	3
36	26	10	18	104.17	359.17	2643.68	0.02	158.39	154.33	37.25	16.5	2451	742	622	1.19	3
30	27	10	10	446.17	473.78	2008.28	0.01	169.25	163.02	30.25	8.54	3516	1745	455	3.84	3
41	24	10	24	46.35	351.15	3318.15	-0.25	146.47	144.39	20.79	10.76	1790	670	127	5.28	3
32	20	5	10	85.2	93	2466.3	-0.01	120.02	94.03	58.45	7.01	6524	139	2121	0.07	3
45	23	11	23	-7.12	107.48	1194.68	-0.12	114.25	93.04	43.6	17.56	6623	134	1986	0.07	3
28	23	9	20	446.17	473.78	2008.28	0.01	158.39	154.33	37.25	16.5	2451	2152	622	3.46	3
21	24	10	18	293.4	577.2	2111.4	-0.26	169.25	163.02	30.25	8.54	3516	145	455	0.32	3
25	22	6	22	-7.12	107.48	1117.28	-0.08	29.36	20.22	24.32	6.06	146	2121	151	14.05	3
25	23	11	18	46.35	351.15	3318.15	-0.25	30.62	21.75	25.82	7.55	240	137	246	0.56	3
36	25	9	18	-7.12	107.48	954.07	-0.1	187.72	165.9	76.2	19.09	4874	495	2465	0.2	3
34	22	9	14	293.4	577.2	2065.5	-0.3	149.47	113.52	97.93	39.22	3539	4100	6241	0.66	3
46	22	8	16	447.6	465.6	1879.5	-0.01	117.74	99.87	30.21	18.5	2393	691	386	1.79	3
33	23	9	14	46.35	351.15	3318.15	-0.25	70.7	52.13	46.35	20.35	489	583	901	0.65	3
35	25	10	13	186.83	543.23	2847.52	-0.36	327.23	349.58	55.57	18.75	3136	1310	1347	0.97	3
37	24	10	20	65.85	97.05	2379.45	0.09	152	126	70	17	1790	125	151	0.09	3
29	26	5	24	1.95	345.75	3129.45	-0.28	162.6	152.33	26.91	17.69	2833	1039	322	3.23	3
29	27	9	27	183.6	522.6	2848.5	-0.43	168.9	149.37	32.19	10.16	2842	1346	388	3.47	3
36	24	11	12	461.63	470.03	2024.03	0	70.7	52.13	46.35	20.35	489	583	901	0.65	3
24	20	9	10	3	345.6	3121.5	-0.28	29.36	20.22	24.32	6.06	146	121	151	0.8	3
22	23	10	20	186.83	543.23	2754.83	-0.44	176.19	118.96	120.39	18.5	4648	6289	9624	0.65	3
28	22	7	16	65.85	97.05	1583.55	0.09	74.99	45.74	65.62	25.48	624	1051	1845	0.57	3
41	23	3	20	1.95	345.75	3129.45	-0.28	168.9	149.37	32.19	10.16	2842	1346	388	3.47	3
32	25	8	16	449.55	458.55	1859.85	0.01	146.47	144.39	20.79	18.5	1790	670	127	5.28	3
23	22	10	19	96.82	453.23	2297.63	-0.45	120.02	94.03	58.45	10.01	6524	191	2121	0.09	3
21	22	10	22	240.9	425.7	2622	-0.05	114.25	93.04	43.6	5.74	6623	149	1986	0.08	3
24	23	11	24	125.32	371.93	4834.13	-0.3	158.39	154.33	37.25	16.5	2451	742	622	1.19	3
25	25	6	18	461.63	470.03	2024.03	0	169.25	163.02	30.25	8.54	3516	1745	455	3.84	3
23	24	10	15	1.95	345.75	3129.45	-0.28	146.47	144.39	20.79	10.76	1790	670	127	5.28	3
40	26	10	13	-25.05	101.55	1492.35	-0.17	120.02	94.03	58.45	7.01	6524	139	2121	0.07	3
33	27	10	17	65.85	97.05	1408.35	0.07	114.25	93.04	43.6	17.56	6623	134	1986	0.07	3
28	24	5	19	461.63	470.03	2024.03	0	158.39	154.33	37.25	16.5	2451	2152	622	3.46	3
20	20	11	26	186.83	543.23	2758.43	-0.44	169.25	163.02	30.25	8.54	3516	145	455	0.32	3
49	23	10	11	65.85	97.05	1341.75	0.09	29.36	20.22	24.32	6.06	146	2121	151	14.05	3
43	23	7	23	1.95	345.75	3129.45	-0.28	30.62	21.75	25.82	7.55	240	137	246	0.56	3
37	24	3	11	65.85	97.05	1124.25	-0.01	187.72	165.9	76.2	19.09	4874	495	2465	0.2	3
27	22	8	26	486.83	543.23	2784.52	-0.42	149.47	113.52	97.93	39.22	3539	4100	6241	0.66	3
22	23	10	19	449.55	458.55	1859.85	0.01	117.74	99.87	30.21	18.5	2393	691	386	1.79	3
24	25	10	20	1.95	345.75	3129.45	-0.28	70.7	52.13	46.35	20.35	489	583	901	0.65	3
