# Supplementary material for: Hypothalamic-pituitary-adrenal axis activity and its relationship to the autonomic nervous system in patients with psychogenic erectile dysfunction
Source: Front Endocrinol (Lausanne). 2023 Mar 3;14:1103621. doi: 10.3389/fendo.2023.1103621 (PMC10020360; doi:10.3389/fendo.2023.1103621)
Supplement: Supplementary file 5 [file Table_3.xlsx]

## Sheet: Sheet1
age	BMI	IIEF5	PSS10	CARAUCi	CARAUCg	DAUCg	DCS	SDNN	SDANN	rMSSD	PNN50	VLF	LF	HF	LFHF	type
24	20	22	14	-10.65	338.55	2211.45	-0.45	146.17	105.69	98.14	34.35	2546	197	6391	0.03	4
29	22	23	0	-115.5	334.5	6711.6	-0.53	30.62	21.75	25.82	7.55	240	2137	1246	1.72	4
39	23	23	20	1102.43	1109.03	9081.22	0.02	187.72	165.9	76.2	19.09	4874	150	2765	0.05	4
37	25	23	17	440.48	457.28	1854.67	-0.01	102.61	101.99	16.35	18.5	487	3166	4233	0.75	4
46	22	23	14	226.43	241.43	2172.52	-0.02	105.64	96	48.6	12.86	2376	1353	1179	1.15	4
24	22	23	20	1107.68	1108.28	10345.9	0.03	120.9	91.93	78.93	28.74	2024	2315	3845	0.6	4
48	23	23	13	113.4	176.4	904.5	-0.04	274.38	272.82	76	26.55	5428	3610	2690	1.34	4
43	25	22	22	454.35	469.95	1869.75	-0.01	139.5	135.17	29.43	18.23	1824	1079	2606	0.41	4
29	24	23	17	-10.65	338.55	2211.45	-0.45	149.47	113.52	97.93	39.22	3539	189	6241	0.03	4
37	26	23	17	48.15	256.95	2465.55	0.03	117.74	99.87	30.21	18.45	2393	2691	1386	1.94	4
29	27	25	15	719.33	725.93	7691.33	0.02	108.26	89.2	58.68	26.88	1267	4876	1404	3.47	4
25	20	22	21	454.35	469.95	1869.75	-0.01	126.65	114.68	28.57	6.98	1571	2751	2344	1.17	4
44	26	22	18	155.4	295.8	6672.9	-0.1	142.42	141.47	21.86	10.5	5302	493	5531	0.09	4
29	28	23	19	657.53	665.33	8157.53	0.02	195.22	165.28	60.44	32.77	4831	2071	2516	0.82	4
39	20	24	0	73.43	418.43	2291.32	-0.45	136.4	80.38	108.04	18.5	2474	822	7496	0.11	4
34	22	25	21	127.5	486.9	2661.3	-0.18	108.26	89.2	58.68	26.88	1267	1876	3404	0.55	4
39	23	23	0	1.42	204.83	1639.13	-0.1	126.65	114.68	28.57	6.98	1571	4049	4844	0.84	4
27	25	25	22	-115.5	334.5	6711.6	-0.53	142.42	131.47	21.86	18.5	1259	1893	4232	0.45	4
35	22	22	7	435.15	442.95	2407.65	0.11	105.64	96	48.6	12.86	2376	1353	5178	0.26	4
49	22	22	10	454.35	469.95	1869.75	-0.01	120.9	91.93	78.93	28.74	2024	2315	3845	0.6	4
38	23	23	14	440.48	457.28	1854.67	-0.01	274.38	272.82	76	26.55	5428	3610	2690	1.34	4
39	25	24	12	904.35	911.55	8778.75	0.02	139.5	135.18	29.43	18.24	1824	1079	1606	0.67	4
37	24	24	15	-10.65	338.55	2211.45	-0.45	149.47	113.52	96.93	39.22	3539	1250	6242	0.2	4
24	26	24	18	-115.5	334.5	6711.6	-0.53	31.52	20.55	25.52	17.23	242	1311	5256	0.25	4
28	27	22	12	440.48	457.28	1854.67	-0.01	187.62	163.8	78	20.12	4901	4530	5355	0.85	4
28	22	23	12	-89.1	321.3	2640	-0.45	146.17	105.69	98.14	34.35	2546	197	6391	0.03	4
29	27	24	10	-109.95	368.25	3568.95	-0.33	30.62	21.75	25.82	7.55	240	2137	1246	1.72	4
27	26	24	14	4.12	236.33	1588.43	-0.24	187.72	165.9	76.2	19.09	4874	150	2765	0.05	4
31	22	22	4	447.6	465.6	1879.5	-0.01	102.61	101.99	16.35	18.5	487	3166	4233	0.75	4
27	21	22	21	85.2	93	2466.3	-0.01	105.64	96	48.6	12.86	2376	1353	1179	1.15	4
32	22	24	12	-162.82	260.18	1612.28	-0.5	120.9	91.93	78.93	28.74	2024	2315	3845	0.6	4
28	23	23	7	106.13	176.33	1148.03	-0.05	274.38	272.82	76	26.55	5428	3610	2690	1.34	4
23	25	23	4	446.17	473.78	2008.28	0.01	139.5	135.17	29.43	18.23	1824	1079	2606	0.41	4
30	22	25	20	-89.1	321.3	2640	-0.45	149.47	113.52	97.93	39.22	3539	189	6241	0.03	4
31	22	22	13	99	318.6	3330.9	0.12	117.74	99.87	30.21	18.45	2393	2691	1386	1.94	4
25	23	24	12	-131.85	255.75	1607.85	-0.45	108.26	89.2	58.68	26.88	1267	4876	1404	3.47	4
36	25	24	10	446.17	473.78	2008.28	0.01	126.65	114.68	28.57	6.98	1571	2751	2344	1.17	4
24	24	23	1	-109.95	368.25	3568.95	-0.33	142.42	141.47	21.86	10.5	5302	493	5531	0.09	4
39	26	22	13	-162.82	260.18	1612.28	-0.5	195.22	165.28	60.44	32.77	4831	2071	2516	0.82	4
28	27	22	18	-89.1	321.3	2640	-0.45	136.4	80.38	108.04	18.5	2474	822	7496	0.11	4
40	22	22	17	293.4	577.2	2014.2	-0.35	108.26	89.2	58.68	26.88	1267	1876	3404	0.55	4
22	23	23	17	-162.67	182.93	1478.33	-0.29	126.65	114.68	28.57	6.98	1571	4049	4844	0.84	4
49	25	23	13	-109.95	368.25	3568.95	-0.33	142.42	131.47	21.86	18.5	1259	1893	4232	0.45	4
22	22	22	15	293.4	577.2	2111.4	-0.26	105.64	96	48.6	12.86	2376	1353	5178	0.26	4
38	22	22	11	446.17	473.78	2008.28	0.01	120.9	91.93	78.93	28.74	2024	2315	3845	0.6	4
28	23	24	16	447.6	465.6	1879.5	-0.01	274.38	272.82	76	26.55	5428	3610	2690	1.34	4
37	25	24	19	-166.5	260.7	1852.2	-0.51	139.5	135.18	29.43	18.24	1824	1079	1606	0.67	4
22	24	24	21	-89.1	321.3	2640	-0.45	149.47	113.52	96.93	39.22	3539	1250	6242	0.2	4
28	26	23	19	-109.95	368.25	3568.95	-0.33	31.52	20.55	25.52	17.23	242	1311	5256	0.25	4
34	27	24	13	447.6	465.6	1879.5	-0.01	187.62	163.8	78	20.12	4901	4530	5355	0.85	4
44	30	22	21	240.9	425.7	2622	-0.05	146.17	105.69	98.14	34.35	2546	197	6391	0.03	4
26	30	23	16	-93.9	350.7	2596.8	-0.43	30.62	21.75	25.82	7.55	240	2137	1246	1.72	4
29	20	22	22	134.32	151.13	1128.52	0.09	187.72	165.9	76.2	19.09	4874	150	2765	0.05	4
39	22	23	17	449.55	458.55	1859.85	0.01	102.61	101.99	16.35	18.5	487	3166	4233	0.75	4
34	23	23	17	-25.05	101.55	1492.35	-0.17	105.64	96	48.6	12.86	2376	1353	1179	1.15	4
39	25	25	15	134.32	151.13	1196.02	0.16	120.9	91.93	78.93	28.74	2024	2315	3845	0.6	4
27	22	22	21	-550.8	234	553.8	-1.04	274.38	272.82	76	26.55	5428	3610	2690	1.34	4
35	22	22	18	461.63	470.03	2024.03	0	139.5	135.17	29.43	18.23	1824	1079	2606	0.41	4
49	23	23	19	240.9	425.7	2622	-0.05	149.47	113.52	97.93	39.22	3539	189	6241	0.03	4
38	25	24	0	56.03	306.23	2111.63	0.04	117.74	99.87	30.21	18.45	2393	2691	1386	1.94	4
39	24	25	21	134.32	151.13	1219.42	0.18	108.26	89.2	58.68	26.88	1267	4876	1404	3.47	4
37	26	23	0	461.63	470.03	2024.03	0	126.65	114.68	28.57	6.98	1571	2751	2344	1.17	4
24	27	25	22	-93.9	350.7	2596.8	-0.43	142.42	141.47	21.86	10.5	5302	493	5531	0.09	4
28	22	22	7	134.32	151.13	1196.02	0.16	195.22	165.28	60.44	32.77	4831	2071	2516	0.82	4
28	27	22	10	240.9	425.7	2622	-0.05	136.4	80.38	108.04	18.5	2474	822	7496	0.11	4
29	26	23	14	186.83	543.23	2808.83	-0.39	108.26	89.2	58.68	26.88	1267	1876	3404	0.55	4
27	22	24	12	-126.75	206.85	1084.05	-0.28	126.65	114.68	28.57	6.98	1571	4049	4844	0.84	4
31	21	24	15	-93.9	350.7	2596.8	-0.43	142.42	131.47	21.86	18.5	1259	1893	4232	0.45	4
27	22	24	18	186.83	543.23	2758.43	-0.44	105.64	96	48.6	12.86	2376	1353	5178	0.26	4
32	23	22	12	461.63	470.03	2024.03	0	120.9	91.93	78.93	28.74	2024	2315	3845	0.6	4
28	25	23	12	449.55	458.55	1966.05	0.01	274.38	272.82	76	26.55	5428	3610	2690	1.34	4
23	22	24	10	134.32	151.13	1223.02	0.18	139.5	135.18	29.43	18.24	1824	1079	1606	0.67	4
30	22	24	14	240.9	425.7	2622	-0.05	149.47	113.52	96.93	39.22	3539	1250	6242	0.2	4
31	23	22	4	-93.9	350.7	2596.8	-0.43	31.52	20.55	25.52	17.23	242	1311	5256	0.25	4
25	25	22	21	449.55	458.55	1859.85	0.01	187.62	163.8	78	20.12	4901	4530	5355	0.85	4
