# Supplementary material for: Hypothalamic-pituitary-adrenal axis activity and its relationship to the autonomic nervous system in patients with psychogenic erectile dysfunction
Source: Front Endocrinol (Lausanne). 2023 Mar 3;14:1103621. doi: 10.3389/fendo.2023.1103621 (PMC10020360; doi:10.3389/fendo.2023.1103621)
Supplement: Supplementary file 6 [file Table_4.xlsx]

## Sheet: Sheet1
age	BMI	employment	marrige	education	IIEF5	PSS10	type	VAR00003	wakeup	c15min	c30min	c1h	c3h	c6h	c9h	c12h	VAR00004	CARAUCi	CARAUCg	DAUCg	DCS	VAR00005	SDNN	SDANN	rMSSD	PNN50	VLF	LF	HF	LFHF
24	20	1	2	2	22	14	4		5.82	5.19	5.42	6.34	3.86	4.14	0.74	0.39		-10.65	338.55	2211.45	-0.45		146.17	105.69	98.14	34.35	2546	197	6391	0.03
29	22	1	2	3	23	0	4		7.5	5.58	5.02	5.44	4.59	26.71	2.53	1.1		-115.5	334.5	6711.6	-0.53		30.62	21.75	25.82	7.55	240	2137	1246	1.72
39	23	2	3	2	23	20	4		0.11	33.04	3.24	35.98	1.4	3.52	27.45	0.32		1102.43	1109.03	9081.22	0.02		187.72	165.9	76.2	19.09	4874	150	2765	0.05
37	25	2	2	1	23	17	4		0.28	12.11	9.35	4.21	3.21	2.16	1.46	0.13		440.48	457.28	1854.67	-0.01		102.61	101.99	16.35	18.5	487	3166	4233	0.75
46	22	2	2	3	23	14	4		0.25	3.77	4.52	5.42	6.02	0.78	3.12	0.01		226.43	241.43	2172.52	-0.02		105.64	96	48.6	12.86	2376	1353	1179	1.15
24	22	1	2	2	23	20	4		0.01	33.04	3.24	35.98	1.4	10.55	27.45	0.32		1107.68	1108.28	10345.9	0.03		120.9	91.93	78.93	28.74	2024	2315	3845	0.6
48	23	2	2	1	23	13	4		1.05	4.13	3.93	1.21	0.47	0.44	2.54	0.54		113.4	176.4	904.5	-0.04		274.38	272.82	76	26.55	5428	3610	2690	1.34
43	25	2	2	3	22	22	4		0.26	12.13	9.52	4.79	3	2.45	1.15	0.16		454.35	469.95	1869.75	-0.01		139.5	135.17	29.43	18.23	1824	1079	2606	0.41
29	24	1	1	3	23	17	4		5.82	5.19	5.42	6.34	3.86	4.14	0.74	0.39		-10.65	338.55	2211.45	-0.45		149.47	113.52	97.93	39.22	3539	189	6241	0.03
37	26	3	2	3	23	17	4		3.48	5.51	5.84	1.12	2.18	4.96	3.22	3.8		48.15	256.95	2465.55	0.03		117.74	99.87	30.21	18.45	2393	2691	1386	1.94
29	27	1	2	3	25	15	4		0.11	33.04	3.24	10.44	1.4	6.44	27.45	0.32		719.33	725.93	7691.33	0.02		108.26	89.2	58.68	26.88	1267	4876	1404	3.47
25	20	1	2	2	22	21	4		0.26	12.13	9.52	4.79	3	2.45	1.15	0.16		454.35	469.95	1869.75	-0.01		126.65	114.68	28.57	6.98	1571	2751	2344	1.17
44	26	3	3	3	22	18	4		2.34	5.58	5.02	5.44	4.59	26.71	2.53	1.1		155.4	295.8	6672.9	-0.1		142.42	141.47	21.86	10.5	5302	493	5531	0.09
29	28	1	2	1	23	19	4		0.13	32.54	3.24	6.89	1.4	10.55	27.45	0.32		657.53	665.33	8157.53	0.02		195.22	165.28	60.44	32.77	4831	2071	2516	0.82
39	20	3	2	3	24	0	4		5.75	10.55	5.42	6.34	3.86	4.14	0.74	0.39		73.43	418.43	2291.32	-0.45		136.4	80.38	108.04	18.5	2474	822	7496	0.11
34	22	2	2	2	25	21	4		5.99	9.39	4.69	13.04	2.62	3.52	0.13	3.8		127.5	486.9	2661.3	-0.18		108.26	89.2	58.68	26.88	1267	1876	3404	0.55
39	23	3	2	1	23	0	4		3.39	3.73	3.12	3.55	3.12	0.34	2.72	2.25		1.42	204.83	1639.13	-0.1		126.65	114.68	28.57	6.98	1571	4049	4844	0.84
27	25	1	2	2	25	22	4		7.5	5.58	5.02	5.44	4.59	26.71	2.53	1.1		-115.5	334.5	6711.6	-0.53		142.42	131.47	21.86	18.5	1259	1893	4232	0.45
35	22	3	2	3	22	7	4		0.13	9.39	4.69	13.04	2.62	3.52	0.13	1.47		435.15	442.95	2407.65	0.11		105.64	96	48.6	12.86	2376	1353	5178	0.26
49	22	2	2	3	22	10	4		0.26	12.13	9.52	4.79	3	2.45	1.15	0.16		454.35	469.95	1869.75	-0.01		120.9	91.93	78.93	28.74	2024	2315	3845	0.6
38	23	2	2	1	23	14	4		0.28	12.11	9.35	4.21	3.21	2.16	1.46	0.13		440.48	457.28	1854.67	-0.01		274.38	272.82	76	26.55	5428	3610	2690	1.34
39	25	2	2	3	24	12	4		0.12	33.04	3.24	22.81	3.64	5.46	27.45	0.32		904.35	911.55	8778.75	0.02		139.5	135.18	29.43	18.24	1824	1079	1606	0.67
37	24	3	2	2	24	15	4		5.82	5.19	5.42	6.34	3.86	4.14	0.74	0.39		-10.65	338.55	2211.45	-0.45		149.47	113.52	96.93	39.22	3539	1250	6242	0.2
24	26	1	1	3	24	18	4		7.5	5.58	5.02	5.44	4.59	26.71	2.53	1.1		-115.5	334.5	6711.6	-0.53		31.52	20.55	25.52	17.23	242	1311	5256	0.25
28	27	1	2	3	22	12	4		0.28	12.11	9.35	4.21	3.21	2.16	1.46	0.13		440.48	457.28	1854.67	-0.01		187.62	163.8	78	20.12	4901	4530	5355	0.85
28	22	1	2	1	23	12	4		6.84	3.5	5.44	6.34	6.22	4.14	0.74	1.41		-89.1	321.3	2640	-0.45		146.17	105.69	98.14	34.35	2546	197	6391	0.03
29	27	3	2	3	24	10	4		7.97	6.18	6.29	4.95	6.62	4.84	3.78	3.99		-109.95	368.25	3568.95	-0.33		30.62	21.75	25.82	7.55	240	2137	1246	1.72
27	26	1	2	3	24	14	4		3.87	1.56	5.38	4.19	4.2	0.79	1.32	1.01		4.12	236.33	1588.43	-0.24		187.72	165.9	76.2	19.09	4874	150	2765	0.05
31	22	3	2	2	22	4	4		0.3	12.47	9.46	4.23	3.15	2.21	1.55	0.12		447.6	465.6	1879.5	-0.01		102.61	101.99	16.35	18.5	487	3166	4233	0.75
27	21	2	2	3	22	21	4		0.13	0.28	2.15	2.63	11.38	0.78	2.04	0.01		85.2	93	2466.3	-0.01		105.64	96	48.6	12.86	2376	1353	1179	1.15
32	22	2	2	3	24	12	4		7.05	1.56	5.38	4.19	4.2	0.79	1.32	1.01		-162.82	260.18	1612.28	-0.5		120.9	91.93	78.93	28.74	2024	2315	3845	0.6
28	23	2	3	2	23	7	4		1.17	4.69	2.26	3.09	0.19	2.57	1.37	0.54		106.13	176.33	1148.03	-0.05		274.38	272.82	76	26.55	5428	3610	2690	1.34
23	25	1	2	3	23	4	4		0.46	12.15	9.61	4.79	3.64	2.12	1.47	0.61		446.17	473.78	2008.28	0.01		139.5	135.17	29.43	18.23	1824	1079	2606	0.41
30	22	3	2	2	25	20	4		6.84	3.5	5.44	6.34	6.22	4.14	0.74	1.41		-89.1	321.3	2640	-0.45		149.47	113.52	97.93	39.22	3539	189	6241	0.03
31	22	2	2	3	22	13	4		3.66	5.81	8.38	1.03	5.21	6.19	3.31	5.1		99	318.6	3330.9	0.12		117.74	99.87	30.21	18.45	2393	2691	1386	1.94
25	23	1	1	1	24	12	4		6.46	1.56	5.38	4.19	4.2	0.79	1.32	1.01		-131.85	255.75	1607.85	-0.45		108.26	89.2	58.68	26.88	1267	4876	1404	3.47
36	25	2	2	3	24	10	4		0.46	12.15	9.61	4.79	3.64	2.12	1.47	0.61		446.17	473.78	2008.28	0.01		126.65	114.68	28.57	6.98	1571	2751	2344	1.17
24	24	1	2	3	23	1	4		7.97	6.18	6.29	4.95	6.62	4.84	3.78	3.99		-109.95	368.25	3568.95	-0.33		142.42	141.47	21.86	10.5	5302	493	5531	0.09
39	26	2	2	3	22	13	4		7.05	1.56	5.38	4.19	4.2	0.79	1.32	1.01		-162.82	260.18	1612.28	-0.5		195.22	165.28	60.44	32.77	4831	2071	2516	0.82
28	27	3	2	1	22	18	4		6.84	3.5	5.44	6.34	6.22	4.14	0.74	1.41		-89.1	321.3	2640	-0.45		136.4	80.38	108.04	18.5	2474	822	7496	0.11
40	22	3	3	3	22	17	4		4.73	10.19	12.05	7.85	2.9	2.01	0.67	0.54		293.4	577.2	2014.2	-0.35		108.26	89.2	58.68	26.88	1267	1876	3404	0.55
22	23	1	2	2	23	17	4		5.76	2.16	3.93	1.26	3.11	0.34	2.72	2.25		-162.67	182.93	1478.33	-0.29		126.65	114.68	28.57	6.98	1571	4049	4844	0.84
49	25	3	2	2	23	13	4		7.97	6.18	6.29	4.95	6.62	4.84	3.78	3.99		-109.95	368.25	3568.95	-0.33		142.42	131.47	21.86	18.5	1259	1893	4232	0.45
22	22	1	1	2	22	15	4		4.73	10.19	12.05	7.85	2.9	2.01	0.67	1.62		293.4	577.2	2111.4	-0.26		105.64	96	48.6	12.86	2376	1353	5178	0.26
38	22	3	2	2	22	11	4		0.46	12.15	9.61	4.79	3.64	2.12	1.47	0.61		446.17	473.78	2008.28	0.01		120.9	91.93	78.93	28.74	2024	2315	3845	0.6
28	23	3	2	2	24	16	4		0.3	12.47	9.46	4.23	3.15	2.21	1.55	0.12		447.6	465.6	1879.5	-0.01		274.38	272.82	76	26.55	5428	3610	2690	1.34
37	25	3	2	2	24	19	4		7.12	1.56	5.38	4.19	4.2	2.12	1.32	1.01		-166.5	260.7	1852.2	-0.51		139.5	135.18	29.43	18.24	1824	1079	1606	0.67
22	24	1	1	2	24	21	4		6.84	3.5	5.44	6.34	6.22	4.14	0.74	1.41		-89.1	321.3	2640	-0.45		149.47	113.52	96.93	39.22	3539	1250	6242	0.2
28	26	3	2	1	23	19	4		7.97	6.18	6.29	4.95	6.62	4.84	3.78	3.99		-109.95	368.25	3568.95	-0.33		31.52	20.55	25.52	17.23	242	1311	5256	0.25
34	27	3	2	2	24	13	4		0.3	12.47	9.46	4.23	3.15	2.21	1.55	0.12		447.6	465.6	1879.5	-0.01		187.62	163.8	78	20.12	4901	4530	5355	0.85
44	30	3	2	2	22	21	4		3.08	5.16	10.72	5.6	3.66	4.14	1.89	2.51		240.9	425.7	2622	-0.05		146.17	105.69	98.14	34.35	2546	197	6391	0.03
26	30	1	2	1	23	16	4		7.41	7.19	5.29	4.55	4.37	3.12	3.09	2.22		-93.9	350.7	2596.8	-0.43		30.62	21.75	25.82	7.55	240	2137	1246	1.72
29	20	1	3	3	22	22	4		0.28	2.3	3.35	2.61	3.03	1.17	0.16	1.41		134.32	151.13	1128.52	0.09		187.72	165.9	76.2	19.09	4874	150	2765	0.05
39	22	3	2	3	23	17	4		0.15	12.46	9.21	4.22	3.16	2.15	1.45	0.29		449.55	458.55	1859.85	0.01		102.61	101.99	16.35	18.5	487	3166	4233	0.75
34	23	1	2	3	23	17	4		2.11	1.69	2.17	0.77	5.01	1.25	2.04	0.01		-25.05	101.55	1492.35	-0.17		105.64	96	48.6	12.86	2376	1353	1179	1.15
39	25	1	2	2	25	15	4		0.28	2.3	3.35	2.61	3.03	1.17	0.16	2.16		134.32	151.13	1196.02	0.16		120.9	91.93	78.93	28.74	2024	2315	3845	0.6
27	22	3	2	3	22	21	4		13.08	0.74	4.02	2.29	0.28	0.03	0.48	0.54		-550.8	234	553.8	-1.04		274.38	272.82	76	26.55	5428	3610	2690	1.34
35	22	1	2	1	22	18	4		0.14	12.16	9.65	4.63	3.12	2.46	1.95	0.16		461.63	470.03	2024.03	0		139.5	135.17	29.43	18.23	1824	1079	2606	0.41
49	23	3	1	3	23	19	4		3.08	5.16	10.72	5.6	3.66	4.14	1.89	2.51		240.9	425.7	2622	-0.05		149.47	113.52	97.93	39.22	3539	189	6241	0.03
38	25	2	2	2	24	0	4		4.17	5.51	4.7	5.77	0.95	4.56	0.42	4.67		56.03	306.23	2111.63	0.04		117.74	99.87	30.21	18.45	2393	2691	1386	1.94
39	24	3	2	1	25	21	4		0.28	2.3	3.35	2.61	3.03	1.17	0.16	2.42		134.32	151.13	1219.42	0.18		108.26	89.2	58.68	26.88	1267	4876	1404	3.47
37	26	1	2	2	23	0	4		0.14	12.16	9.65	4.63	3.12	2.46	1.95	0.16		461.63	470.03	2024.03	0		126.65	114.68	28.57	6.98	1571	2751	2344	1.17
24	27	3	3	3	25	22	4		7.41	7.19	5.29	4.55	4.37	3.12	3.09	2.22		-93.9	350.7	2596.8	-0.43		142.42	141.47	21.86	10.5	5302	493	5531	0.09
28	22	2	2	3	22	7	4		0.28	2.3	3.35	2.61	3.03	1.17	0.16	2.16		134.32	151.13	1196.02	0.16		195.22	165.28	60.44	32.77	4831	2071	2516	0.82
28	27	2	2	1	22	10	4		3.08	5.16	10.72	5.6	3.66	4.14	1.89	2.51		240.9	425.7	2622	-0.05		136.4	80.38	108.04	18.5	2474	822	7496	0.11
29	26	2	2	3	23	14	4		5.94	8.39	9.39	10.77	3.5	5.24	0.23	1.22		186.83	543.23	2808.83	-0.39		108.26	89.2	58.68	26.88	1267	1876	3404	0.55
27	22	3	2	2	24	12	4		5.56	2	4.9	1.66	2.55	0.34	0.73	2.25		-126.75	206.85	1084.05	-0.28		126.65	114.68	28.57	6.98	1571	4049	4844	0.84
31	21	1	2	3	24	15	4		7.41	7.19	5.29	4.55	4.37	3.12	3.09	2.22		-93.9	350.7	2596.8	-0.43		142.42	131.47	21.86	18.5	1259	1893	4232	0.45
27	22	1	2	3	24	18	4		5.94	8.39	9.39	10.77	3.5	5.24	0.23	0.66		186.83	543.23	2758.43	-0.44		105.64	96	48.6	12.86	2376	1353	5178	0.26
32	23	1	2	1	22	12	4		0.14	12.16	9.65	4.63	3.12	2.46	1.95	0.16		461.63	470.03	2024.03	0		120.9	91.93	78.93	28.74	2024	2315	3845	0.6
28	25	3	2	3	23	12	4		0.15	12.46	9.21	4.22	3.16	2.15	2.04	0.29		449.55	458.55	1966.05	0.01		274.38	272.82	76	26.55	5428	3610	2690	1.34
23	22	1	2	3	24	10	4		0.28	2.3	3.35	2.61	3.03	1.17	0.16	2.46		134.32	151.13	1223.02	0.18		139.5	135.18	29.43	18.24	1824	1079	1606	0.67
30	22	3	2	2	24	14	4		3.08	5.16	10.72	5.6	3.66	4.14	1.89	2.51		240.9	425.7	2622	-0.05		149.47	113.52	96.93	39.22	3539	1250	6242	0.2
31	23	2	1	3	22	4	4		7.41	7.19	5.29	4.55	4.37	3.12	3.09	2.22		-93.9	350.7	2596.8	-0.43		31.52	20.55	25.52	17.23	242	1311	5256	0.25
25	25	2	2	3	22	21	4		0.15	12.46	9.21	4.22	3.16	2.15	1.45	0.29		449.55	458.55	1859.85	0.01		187.62	163.8	78	20.12	4901	4530	5355	0.85
31	25	3	2	3	3	21	3		5.99	9.39	4.69	13.04	2.62	3.52	0.13	0.18		127.5	486.9	2335.5	-0.48		327.23	349.58	55.57	18.75	3136	1310	1347	0.97
30	26	2	2	3	10	20	3		1.91	0.1	3.18	2.6	6.14	5.14	0.57	0.69		11.78	126.38	2293.28	-0.1		152	126	70	17	6524	125	622	0.32
36	21	3	2	1	10	10	3		5.71	5.75	4.48	4.56	4.43	5.82	3.15	1.89		-44.33	298.27	3021.08	-0.32		162.6	152.33	26.91	17.69	2833	1039	322	3.23
26	22	2	2	2	3	20	3		6	10.21	5.65	13.04	2.62	3.65	0.13	1.2		160.88	520.88	2484.67	-0.4		168.9	149.37	32.19	10.16	2842	1346	388	3.47
29	24	2	2	3	10	32	3		0.26	12.13	9.52	4.79	3	2.45	1.15	0.16		454.35	469.95	1869.75	-0.01		70.7	52.13	46.35	20.35	489	583	901	0.65
36	23	3	2	1	5	25	3		5.02	4.75	4.12	4.56	4.42	5.88	3.16	4.87		-31.2	270	3272.1	-0.01		29.36	20.22	24.32	6.06	146	121	151	0.8
35	24	2	2	3	8	24	3		0.13	9.39	4.69	13.04	2.62	3.52	0.13	0.46		435.15	442.95	2316.75	0.03		176.19	118.96	120.39	18.5	4648	6289	9624	0.65
26	22	2	2	3	8	10	3		1.91	0.1	3.18	2.6	2.54	0.14	0.57	0.16		-11.78	126.38	805.58	-0.15		74.99	45.74	65.62	25.48	624	1051	1845	0.57
26	23	3	2	2	10	15	3		5.61	0.09	4.48	4.56	4.43	5.82	3.15	1.89		-123.98	212.63	2935.43	-0.31		168.9	149.37	32.19	10.16	2842	1346	388	3.47
24	25	3	2	3	9	18	3		0.28	12.11	9.35	4.21	3.21	2.16	1.46	0.13		440.48	457.28	1854.67	-0.01		146.47	144.39	20.79	18.5	1790	670	127	5.28
27	22	2	3	1	11	14	3		5.91	9.39	4.69	13.04	2.62	3.52	0.13	0.26		131.7	486.3	2342.1	-0.47		120.02	94.03	58.45	10.01	6524	191	2121	0.09
23	22	2	2	3	5	17	3		5.82	5.19	5.42	6.34	3.86	4.14	0.74	0.39		-10.65	338.55	2211.45	-0.45		114.25	93.04	43.6	5.74	6623	149	1986	0.08
36	23	3	2	2	10	26	3		4.23	3.48	11.55	3.3	4.8	1.25	0.44	2.64		139.5	393.3	1853.1	-0.13		158.39	154.33	37.25	16.5	2451	742	622	1.19
45	25	2	2	1	7	20	3		0.26	12.13	9.52	4.79	3	2.45	1.15	0.16		454.35	469.95	1869.75	-0.01		169.25	163.02	30.25	8.54	3516	1745	455	3.84
31	24	3	2	3	7	19	3		5.72	5.75	4.48	4.56	4.43	5.82	3.15	1.89		-44.85	298.35	3021.15	-0.32		146.47	144.39	20.79	10.76	1790	670	127	5.28
39	26	2	2	3	9	14	3		0.25	3.77	4.52	5.42	6.02	0.78	3.12	0.01		226.43	241.43	2172.52	-0.02		120.02	94.03	58.45	7.01	6524	139	2121	0.07
37	27	3	2	1	6	15	3		1.91	0.1	3.18	2.6	1.25	0.75	0.57	1.46		11.78	126.38	838.88	-0.04		114.25	93.04	43.6	17.56	6623	134	1986	0.07
32	24	2	2	3	5	17	3		0.26	12.13	9.52	4.79	3	2.45	1.15	0.16		454.35	469.95	1869.75	-0.01		158.39	154.33	37.25	16.5	2451	2152	622	3.46
27	20	2	2	2	5	18	3		0.13	9.39	4.69	13.04	2.62	3.52	0.13	1.47		435.15	442.95	2407.65	0.11		169.25	163.02	30.25	8.54	3516	145	455	0.32
31	23	2	2	3	10	13	3		1.91	0.1	3.18	2.6	1.11	0.95	0.57	1.11		11.78	126.38	822.38	-0.07		29.36	20.22	24.32	6.06	146	2121	151	14.05
26	20	3	2	1	5	12	3		5.71	5.75	4.48	2.59	4.43	5.82	3.15	1.89		-73.87	268.73	2873.33	-0.32		30.62	21.75	25.82	7.55	240	137	246	0.56
27	22	2	2	3	9	12	3		1.91	0.1	3.18	2.6	4.32	0.45	0.57	0.24		11.78	126.38	1135.58	-0.14		187.72	165.9	76.2	19.09	4874	495	2465	0.2
39	22	2	2	3	11	17	3		5.99	9.39	4.69	13.04	2.62	3.52	0.13	1.56		27.5	486.9	2459.7	-0.37		149.47	113.52	97.93	39.22	3539	4100	6241	0.66
32	23	3	2	3	9	18	3		0.65	12.11	9.35	4.21	3.21	2.16	1.46	0.13		421.05	460.05	1857.45	-0.04		117.74	99.87	30.21	18.5	2393	691	386	1.79
34	24	2	2	3	10	17	3		5.71	5.75	4.48	4.56	4.43	5.82	3.15	1.89		-44.33	298.27	3021.08	-0.32		70.7	52.13	46.35	20.35	489	583	901	0.65
49	26	2	2	1	7	16	3		4.73	10.19	12.05	7.85	2.9	2.01	0.67	1.45		293.4	577.2	2096.1	-0.27		327.23	349.58	55.57	18.75	3136	1310	1347	0.97
27	28	3	2	3	10	13	3		1.91	0.1	2.34	2.6	2.94	0.65	0.02	0.47		-7.12	107.48	867.37	-0.12		152	126	70	17	6623	125	2465	3.46
34	23	3	2	2	10	16	3		5.08	6.46	6.76	4.27	4.29	6.71	3.71	2.13		46.35	351.15	3318.15	-0.25		162.6	152.33	26.91	17.69	2833	1039	322	3.23
27	24	3	2	3	9	16	3		4.65	10.19	12.05	7.85	1.99	2.17	0.66	1.65		297.6	576.6	2004	-0.25		168.9	149.37	32.19	10.16	2842	1346	388	3.47
25	22	3	2	3	11	13	3		0.46	12.15	9.61	4.79	3.64	2.12	1.47	0.61		446.17	473.78	2008.28	0.01		70.7	52.13	46.35	20.35	489	583	901	0.65
22	23	3	2	2	10	14	3		5.08	6.46	6.76	4.27	4.29	6.71	3.71	2.13		46.35	351.15	3318.15	-0.25		29.36	20.22	24.32	6.06	146	121	151	0.8
26	25	2	2	3	3	19	3		4.73	10.19	12.05	7.85	2.9	2.01	0.67	0.13		293.4	577.2	1977.3	-0.38		176.19	118.96	120.39	18.5	4648	6289	9624	0.65
28	22	3	2	2	8	18	3		1.91	0.1	2.34	2.6	5.11	0.41	0.02	0.32		-7.12	107.48	1136.18	-0.13		74.99	45.74	65.62	25.48	624	1051	1845	0.57
32	22	3	2	3	10	11	3		5.08	6.46	6.76	4.27	4.29	6.71	3.71	2.13		46.35	351.15	3318.15	-0.25		168.9	149.37	32.19	10.16	2842	1346	388	3.47
43	23	3	2	3	10	17	3		0.3	12.47	9.46	4.23	3.15	2.21	1.55	0.12		447.6	465.6	1879.5	-0.01		146.47	144.39	20.79	18.5	1790	670	127	5.28
36	25	3	2	3	11	14	3		4.73	10.19	12.05	7.85	2.9	2.01	0.67	0.46		293.4	577.2	2007	-0.36		120.02	94.03	58.45	10.01	6524	191	2121	0.09
40	24	3	2	3	6	11	3		6.84	3.5	5.44	6.34	6.22	4.14	0.74	1.41		-89.1	321.3	2640	-0.45		114.25	93.04	43.6	5.74	6623	149	1986	0.08
36	26	2	2	1	10	18	3		4.25	5.02	8.62	3.87	7.04	2.2	1.11	4.45		104.17	359.17	2643.68	0.02		158.39	154.33	37.25	16.5	2451	742	622	1.19
30	27	3	2	3	10	10	3		0.46	12.15	9.61	4.79	3.64	2.12	1.47	0.61		446.17	473.78	2008.28	0.01		169.25	163.02	30.25	8.54	3516	1745	455	3.84
41	24	2	2	3	10	24	3		5.08	6.46	6.76	4.27	4.29	6.71	3.71	2.13		46.35	351.15	3318.15	-0.25		146.47	144.39	20.79	10.76	1790	670	127	5.28
32	20	3	2	3	5	10	3		0.13	0.28	2.15	2.63	11.38	0.78	2.04	0.01		85.2	93	2466.3	-0.01		120.02	94.03	58.45	7.01	6524	139	2121	0.07
45	23	2	2	1	11	23	3		1.91	0.1	2.34	2.6	5.14	0.65	0.02	0.44		-7.12	107.48	1194.68	-0.12		114.25	93.04	43.6	17.56	6623	134	1986	0.07
28	23	2	2	3	9	20	3		0.46	12.15	9.61	4.79	3.64	2.12	1.47	0.61		446.17	473.78	2008.28	0.01		158.39	154.33	37.25	16.5	2451	2152	622	3.46
21	24	1	2	2	10	18	3		4.73	10.19	12.05	7.85	2.9	2.01	0.67	1.62		293.4	577.2	2111.4	-0.26		169.25	163.02	30.25	8.54	3516	145	455	0.32
25	22	3	2	1	6	22	3		1.91	0.1	2.34	2.6	3.1	1.65	0.02	0.98		-7.12	107.48	1117.28	-0.08		29.36	20.22	24.32	6.06	146	2121	151	14.05
25	23	2	2	3	11	18	3		5.08	6.46	6.76	4.27	4.29	6.71	3.71	2.13		46.35	351.15	3318.15	-0.25		30.62	21.75	25.82	7.55	240	137	246	0.56
36	25	3	2	2	9	18	3		1.91	0.1	2.34	2.6	3.65	0.45	0.02	0.65		-7.12	107.48	954.07	-0.1		187.72	165.9	76.2	19.09	4874	495	2465	0.2
34	22	3	2	3	9	14	3		4.73	10.19	12.05	7.85	2.9	2.01	0.67	1.11		293.4	577.2	2065.5	-0.3		149.47	113.52	97.93	39.22	3539	4100	6241	0.66
46	22	3	2	2	8	16	3		0.3	12.47	9.46	4.23	3.15	2.21	1.55	0.12		447.6	465.6	1879.5	-0.01		117.74	99.87	30.21	18.5	2393	691	386	1.79
33	23	3	2	3	9	14	3		5.08	6.46	6.76	4.27	4.29	6.71	3.71	2.13		46.35	351.15	3318.15	-0.25		70.7	52.13	46.35	20.35	489	583	901	0.65
35	25	3	2	2	10	13	3		5.94	8.39	9.39	10.77	3.5	5.24	0.23	1.65		186.83	543.23	2847.52	-0.36		327.23	349.58	55.57	18.75	3136	1310	1347	0.97
37	24	2	2	3	10	20	3		0.52	0.1	2.34	2.6	5.11	6.71	0.02	1.65		65.85	97.05	2379.45	0.09		152	126	70	17	1790	125	151	0.09
29	26	2	2	1	5	24	3		5.73	7.02	5.77	4.51	3.29	7.5	2.55	2.34		1.95	345.75	3129.45	-0.28		162.6	152.33	26.91	17.69	2833	1039	322	3.23
29	27	3	3	3	9	27	3		5.65	8.39	9.39	9.54	3.5	6.32	0.23	0.55		183.6	522.6	2848.5	-0.43		168.9	149.37	32.19	10.16	2842	1346	388	3.47
36	24	2	2	2	11	12	3		0.14	12.16	9.65	4.63	3.12	2.46	1.95	0.16		461.63	470.03	2024.03	0		70.7	52.13	46.35	20.35	489	583	901	0.65
24	20	2	2	3	9	10	3		5.71	7.02	5.77	4.51	3.22	7.5	2.55	2.37		3	345.6	3121.5	-0.28		29.36	20.22	24.32	6.06	146	121	151	0.8
22	23	1	2	2	10	20	3		5.94	8.39	9.39	10.77	3.5	5.24	0.23	0.62		186.83	543.23	2754.83	-0.44		176.19	118.96	120.39	18.5	4648	6289	9624	0.65
28	22	3	2	1	7	16	3		0.52	0.1	2.34	2.6	2.9	4.14	0.02	1.63		65.85	97.05	1583.55	0.09		74.99	45.74	65.62	25.48	624	1051	1845	0.57
41	23	3	2	3	3	20	3		5.73	7.02	5.77	4.51	3.29	7.5	2.55	2.34		1.95	345.75	3129.45	-0.28		168.9	149.37	32.19	10.16	2842	1346	388	3.47
32	25	2	2	2	8	16	3		0.15	12.46	9.21	4.22	3.16	2.15	1.45	0.29		449.55	458.55	1859.85	0.01		146.47	144.39	20.79	18.5	1790	670	127	5.28
23	22	2	2	3	10	19	3		5.94	8.39	9.39	4.77	3.5	5.24	0.23	0.54		96.82	453.23	2297.63	-0.45		120.02	94.03	58.45	10.01	6524	191	2121	0.09
21	22	1	2	3	10	22	3		3.08	5.16	10.72	5.6	3.66	4.14	1.89	2.51		240.9	425.7	2622	-0.05		114.25	93.04	43.6	5.74	6623	149	1986	0.08
24	23	2	2	1	11	24	3		4.11	7.85	5.14	7.18	2.15	3.73	16.59	0.57		125.32	371.93	4834.13	-0.3		158.39	154.33	37.25	16.5	2451	742	622	1.19
25	25	3	2	3	6	18	3		0.14	12.16	9.65	4.63	3.12	2.46	1.95	0.16		461.63	470.03	2024.03	0		169.25	163.02	30.25	8.54	3516	1745	455	3.84
23	24	3	2	3	10	15	3		5.73	7.02	5.77	4.51	3.29	7.5	2.55	2.34		1.95	345.75	3129.45	-0.28		146.47	144.39	20.79	10.76	1790	670	127	5.28
40	26	2	2	3	10	13	3		2.11	1.69	2.17	0.77	5.01	1.25	2.04	0.01		-25.05	101.55	1492.35	-0.17		120.02	94.03	58.45	7.01	6524	139	2121	0.07
33	27	3	2	3	10	17	3		0.52	0.1	2.34	2.6	3.13	3.13	0.02	1.32		65.85	97.05	1408.35	0.07		114.25	93.04	43.6	17.56	6623	134	1986	0.07
28	24	3	2	3	5	19	3		0.14	12.16	9.65	4.63	3.12	2.46	1.95	0.16		461.63	470.03	2024.03	0		158.39	154.33	37.25	16.5	2451	2152	622	3.46
20	20	3	2	3	11	26	3		5.94	8.39	9.39	10.77	3.5	5.24	0.23	0.66		186.83	543.23	2758.43	-0.44		169.25	163.02	30.25	8.54	3516	145	455	0.32
49	23	2	2	3	10	11	3		0.52	0.1	2.34	2.6	2.5	3.12	0.02	1.65		65.85	97.05	1341.75	0.09		29.36	20.22	24.32	6.06	146	2121	151	14.05
43	23	2	2	3	7	23	3		5.73	7.02	5.77	4.51	3.29	7.5	2.55	2.34		1.95	345.75	3129.45	-0.28		30.62	21.75	25.82	7.55	240	137	246	0.56
37	24	2	2	3	3	11	3		0.52	0.1	2.34	2.6	3.15	2.01	0.02	0.37		65.85	97.05	1124.25	-0.01		187.72	165.9	76.2	19.09	4874	495	2465	0.2
27	22	3	2	3	8	26	3		5.94	8.39	9.39	10.77	3.5	5.24	0.23	0.95		486.83	543.23	2784.52	-0.42		149.47	113.52	97.93	39.22	3539	4100	6241	0.66
22	23	3	2	3	10	19	3		0.15	12.46	9.21	4.22	3.16	2.15	1.45	0.29		449.55	458.55	1859.85	0.01		117.74	99.87	30.21	18.5	2393	691	386	1.79
24	25	2	2	3	10	20	3		5.73	7.02	5.77	4.51	3.29	7.5	2.55	2.34		1.95	345.75	3129.45	-0.28		70.7	52.13	46.35	20.35	489	583	901	0.65
