# Supplementary material for: Hypothalamic-pituitary-adrenal axis activity and its relationship to the autonomic nervous system in patients with psychogenic erectile dysfunction
Source: Front Endocrinol (Lausanne). 2023 Mar 3;14:1103621. doi: 10.3389/fendo.2023.1103621 (PMC10020360; doi:10.3389/fendo.2023.1103621)
Supplement: Supplementary file 7 [file Table_5.xlsx]

## Sheet: Sheet1
type	PSS10	VLF	LF	HF	LFHF	SDNN	SDANN	rMSSD	PNN50	CARAUCi	CARAUCg	DAUCg	DCS	ZVLF	ZLF	ZHF	ZLFHF	ZSDNN	ZSDANN	ZrMSSD	ZPNN50	ZCARAUCi	ZCARAUCg	ZDAUCg	ZDCS	ZVLFZCARAUCi	ZVLFZCARAUCg	ZVLFZDAUCg	ZVLFZDCS	ZLFZCARAUCi	ZLFZCARAUCg	ZLFZDAUCg	ZLFZDCS	ZHFZCARAUCi	ZHFZCARAUCg	ZHFZDAUCg	ZHFZDCS	ZLFHFZCARAUCi	ZLFHFZCARAUCg	ZLFHFZDAUCg	ZLFHFZDCS	ZSDNNZCARAUCi	ZSDNNZCARAUCg	ZSDNNZDAUCg	ZSDNNZDCS	ZSDANNZCARAUCi	ZSDANNZCARAUCg	ZSDANNZDAUCg	ZSDANNZDCS
4	14	2546	197	6391	0.03	146.17	105.69	98.14	34.35	-10.65	338.55	2211.45	-0.45	-0.15018	-0.96818	1.6482	-0.62922	0.17235	-0.21655	1.7468	1.80241	-0.72576	-0.19267	-0.20927	-1.31797	0.11	0.03	0.03	0.2	0.7	0.19	0.2	1.28	-1.2	-0.32	-0.34	-2.17	0.46	0.12	0.13	0.83	-0.13	-0.03	-0.04	-0.23	0.16	0.04	0.05	0.29
4	0	240	2137	1246	1.72	30.62	21.75	25.82	7.55	-115.5	334.5	6711.6	-0.53	-1.35809	0.38523	-0.6075	0.12091	-1.79869	-1.563	-0.93621	-1.18515	-1.1411	-0.21593	2.68675	-1.70237	1.55	0.29	-3.65	2.31	-0.44	-0.08	1.04	-0.66	0.69	0.13	-1.63	1.03	-0.14	-0.03	0.32	-0.21	2.05	0.39	-4.83	3.06	1.78	0.34	-4.2	2.66
4	20	4874	150	2765	0.05	187.72	165.9	76.2	19.09	1102.43	1109.03	9081.22	0.02	1.06926	-1.00097	0.05847	-0.62034	0.88111	0.74925	0.93284	0.10129	3.68344	4.23263	4.21169	0.91713	3.94	4.53	4.5	0.98	-3.69	-4.24	-4.22	-0.92	0.22	0.25	0.25	0.05	-2.29	-2.63	-2.61	-0.57	3.25	3.73	3.71	0.81	2.76	3.17	3.16	0.69
4	17	487	3166	4233	0.75	102.61	101.99	16.35	18.5	440.48	457.28	1854.67	-0.01	-1.22871	1.1031	0.70208	-0.30964	-0.57069	-0.2759	-1.28754	0.03552	1.06127	0.48924	-0.43886	0.77446	-1.3	-0.6	0.54	-0.95	1.17	0.54	-0.48	0.85	0.75	0.34	-0.31	0.54	-0.33	-0.15	0.14	-0.24	-0.61	-0.28	0.25	-0.44	-0.29	-0.13	0.12	-0.21
4	14	2376	1353	1179	1.15	105.64	96	48.6	12.86	226.43	241.43	2172.52	-0.02	-0.23923	-0.16171	-0.63688	-0.13209	-0.519	-0.37199	-0.09109	-0.59321	0.21336	-0.75052	-0.23431	0.7388	-0.05	0.18	0.06	-0.18	-0.03	0.12	0.04	-0.12	-0.14	0.48	0.15	-0.47	-0.03	0.1	0.03	-0.1	-0.11	0.39	0.12	-0.38	-0.08	0.28	0.09	-0.27
4	20	2024	2315	3845	0.6	120.9	91.93	78.93	28.74	1107.68	1108.28	10345.9	0.03	-0.42361	0.50941	0.53197	-0.37622	-0.2587	-0.43727	1.03413	1.17703	3.70424	4.22832	5.02554	0.95676	-1.57	-1.79	-2.13	-0.41	1.89	2.15	2.56	0.49	1.97	2.25	2.67	0.51	-1.39	-1.59	-1.89	-0.36	-0.96	-1.09	-1.3	-0.25	-1.62	-1.85	-2.2	-0.42
4	13	5428	3610	2690	1.34	274.38	272.82	76	26.55	113.4	176.4	904.5	-0.04	1.35945	1.41285	0.02558	-0.04776	2.35935	2.46432	0.92542	0.9329	-0.23436	-1.124	-1.05034	0.6318	-0.32	-1.53	-1.43	0.86	-0.33	-1.59	-1.48	0.89	-0.01	-0.03	-0.03	0.02	0.01	0.05	0.05	-0.03	-0.55	-2.65	-2.48	1.49	-0.58	-2.77	-2.59	1.56
4	22	1824	1079	2606	0.41	139.5	135.17	29.43	18.23	454.35	469.95	1869.75	-0.01	-0.52837	-0.35286	-0.01124	-0.46055	0.05858	0.25633	-0.80229	0.00542	1.11623	0.56204	-0.42916	0.79428	-0.59	-0.3	0.23	-0.42	-0.39	-0.2	0.15	-0.28	-0.01	-0.01	0	-0.01	-0.51	-0.26	0.2	-0.37	0.07	0.03	-0.03	0.05	0.29	0.14	-0.11	0.2
4	17	3539	189	6241	0.03	149.47	113.52	97.93	39.22	-10.65	338.55	2211.45	-0.45	0.36997	-0.97376	1.58244	-0.62922	0.22864	-0.09095	1.73901	2.3453	-0.72576	-0.19267	-0.20927	-1.31797	-0.27	-0.07	-0.08	-0.49	0.71	0.19	0.2	1.28	-1.15	-0.3	-0.33	-2.09	0.46	0.12	0.13	0.83	-0.17	-0.04	-0.05	-0.3	0.07	0.02	0.02	0.12
4	17	2393	2691	1386	1.94	117.74	99.87	30.21	18.45	48.15	256.95	2465.55	0.03	-0.23032	0.77172	-0.54613	0.21856	-0.3126	-0.30991	-0.77335	0.02994	-0.49284	-0.66135	-0.04574	0.96072	0.11	0.15	0.01	-0.22	-0.38	-0.51	-0.04	0.74	0.27	0.36	0.02	-0.52	-0.11	-0.14	-0.01	0.21	0.15	0.21	0.01	-0.3	0.15	0.2	0.01	-0.3
4	15	1267	4876	1404	3.47	108.26	89.2	58.68	26.88	719.33	725.93	7691.33	0.02	-0.82013	2.29606	-0.53823	0.89767	-0.47431	-0.48106	0.28287	0.96969	2.16588	2.03226	3.31724	0.91713	-1.78	-1.67	-2.72	-0.75	4.97	4.67	7.62	2.11	-1.17	-1.09	-1.79	-0.49	1.94	1.82	2.98	0.82	-1.03	-0.96	-1.57	-0.44	-1.04	-0.98	-1.6	-0.44
4	21	1571	2751	2344	1.17	126.65	114.68	28.57	6.98	454.35	469.95	1869.75	-0.01	-0.66089	0.81358	-0.12611	-0.12322	-0.16062	-0.07235	-0.83419	-1.24869	1.11623	0.56204	-0.42916	0.79428	-0.74	-0.37	0.28	-0.52	0.91	0.46	-0.35	0.65	-0.14	-0.07	0.05	-0.1	-0.14	-0.07	0.05	-0.1	-0.18	-0.09	0.07	-0.13	-0.08	-0.04	0.03	-0.06
4	18	5302	493	5531	0.09	142.42	141.47	21.86	10.5	155.4	295.8	6672.9	-0.1	1.29345	-0.76168	1.27115	-0.60259	0.10839	0.35738	-1.08313	-0.85629	-0.06799	-0.43821	2.66185	0.3425	-0.09	-0.57	3.44	0.44	0.05	0.33	-2.03	-0.26	-0.09	-0.56	3.38	0.44	0.04	0.26	-1.6	-0.21	-0.01	-0.05	0.29	0.04	-0.02	-0.16	0.95	0.12
4	19	4831	2071	2516	0.82	195.22	165.28	60.44	32.77	657.53	665.33	8157.53	0.02	1.04673	0.33919	-0.0507	-0.27857	1.00904	0.73931	0.34816	1.62628	1.92107	1.68419	3.61726	0.9092	2.01	1.76	3.79	0.95	0.65	0.57	1.23	0.31	-0.1	-0.09	-0.18	-0.05	-0.54	-0.47	-1.01	-0.25	1.94	1.7	3.65	0.92	1.42	1.25	2.67	0.67
4	0	2474	822	7496	0.11	136.4	80.38	108.04	18.5	73.43	418.43	2291.32	-0.45	-0.18789	-0.53216	2.13266	-0.59371	0.0057	-0.62254	2.11408	0.03552	-0.39272	0.2661	-0.15786	-1.29023	0.07	-0.05	0.03	0.24	0.21	-0.14	0.08	0.69	-0.84	0.57	-0.34	-2.75	0.23	-0.16	0.09	0.77	0	0	0	-0.01	0.24	-0.17	0.1	0.8
4	21	1267	1876	3404	0.55	108.26	89.2	58.68	26.88	127.5	486.9	2661.3	-0.18	-0.82013	0.20315	0.33862	-0.39841	-0.47431	-0.48106	0.28287	0.96969	-0.17851	0.65939	0.08023	-0.03398	0.15	-0.54	-0.07	0.03	-0.04	0.13	0.02	-0.01	-0.06	0.22	0.03	-0.01	0.07	-0.26	-0.03	0.01	0.08	-0.31	-0.04	0.02	0.09	-0.32	-0.04	0.02
4	0	1571	4049	4844	0.84	126.65	114.68	28.57	6.98	1.42	204.83	1639.13	-0.1	-0.66089	1.71911	0.96996	-0.26969	-0.16062	-0.07235	-0.83419	-1.24869	-0.67793	-0.96074	-0.57758	0.38213	0.45	0.63	0.38	-0.25	-1.17	-1.65	-0.99	0.66	-0.66	-0.93	-0.56	0.37	0.18	0.26	0.16	-0.1	0.11	0.15	0.09	-0.06	0.05	0.07	0.04	-0.03
4	22	1259	1893	4232	0.45	142.42	131.47	21.86	18.5	-115.5	334.5	6711.6	-0.53	-0.82432	0.21501	0.70164	-0.4428	0.10839	0.19698	-1.08313	0.03552	-1.1411	-0.21593	2.68675	-1.70237	0.94	0.18	-2.21	1.4	-0.25	-0.05	0.58	-0.37	-0.8	-0.15	1.89	-1.19	0.51	0.1	-1.19	0.75	-0.12	-0.02	0.29	-0.18	-0.22	-0.04	0.53	-0.34
4	7	2376	1353	5178	0.26	105.64	96	48.6	12.86	435.15	442.95	2407.65	0.11	-0.23923	-0.16171	1.11639	-0.52713	-0.519	-0.37199	-0.09109	-0.59321	1.04018	0.40696	-0.083	1.36494	-0.25	-0.1	0.02	-0.33	-0.17	-0.07	0.01	-0.22	1.16	0.45	-0.09	1.52	-0.55	-0.21	0.04	-0.72	-0.54	-0.21	0.04	-0.71	-0.39	-0.15	0.03	-0.51
4	10	2024	2315	3845	0.6	120.9	91.93	78.93	28.74	454.35	469.95	1869.75	-0.01	-0.42361	0.50941	0.53197	-0.37622	-0.2587	-0.43727	1.03413	1.17703	1.11623	0.56204	-0.42916	0.79428	-0.47	-0.24	0.18	-0.34	0.57	0.29	-0.22	0.4	0.59	0.3	-0.23	0.42	-0.42	-0.21	0.16	-0.3	-0.29	-0.15	0.11	-0.21	-0.49	-0.25	0.19	-0.35
4	14	5428	3610	2690	1.34	274.38	272.82	76	26.55	440.48	457.28	1854.67	-0.01	1.35945	1.41285	0.02558	-0.04776	2.35935	2.46432	0.92542	0.9329	1.06127	0.48924	-0.43886	0.77446	1.44	0.67	-0.6	1.05	1.5	0.69	-0.62	1.09	0.03	0.01	-0.01	0.02	-0.05	-0.02	0.02	-0.04	2.5	1.15	-1.04	1.83	2.62	1.21	-1.08	1.91
4	12	1824	1079	1606	0.67	139.5	135.18	29.43	18.24	904.35	911.55	8778.75	0.02	-0.52837	-0.35286	-0.44967	-0.34515	0.05858	0.25649	-0.80229	0.00653	2.89881	3.09841	4.01704	0.91317	-1.53	-1.64	-2.12	-0.48	-1.02	-1.09	-1.42	-0.32	-1.3	-1.39	-1.81	-0.41	-1	-1.07	-1.39	-0.32	0.17	0.18	0.24	0.05	0.74	0.79	1.03	0.23
4	15	3539	1250	6242	0.2	149.47	113.52	96.93	39.22	-10.65	338.55	2211.45	-0.45	0.36997	-0.23357	1.58288	-0.55376	0.22864	-0.09095	1.70191	2.3453	-0.72576	-0.19267	-0.20927	-1.31797	-0.27	-0.07	-0.08	-0.49	0.17	0.05	0.05	0.31	-1.15	-0.3	-0.33	-2.09	0.4	0.11	0.12	0.73	-0.17	-0.04	-0.05	-0.3	0.07	0.02	0.02	0.12
4	18	242	1311	5256	0.25	31.52	20.55	25.52	17.23	-115.5	334.5	6711.6	-0.53	-1.35704	-0.19101	1.15059	-0.53157	-1.78334	-1.58225	-0.94734	-0.10606	-1.1411	-0.21593	2.68675	-1.70237	1.55	0.29	-3.65	2.31	0.22	0.04	-0.51	0.33	-1.31	-0.25	3.09	-1.96	0.61	0.11	-1.43	0.9	2.03	0.39	-4.79	3.04	1.81	0.34	-4.25	2.69
4	12	4901	4530	5355	0.85	187.62	163.8	78	20.12	440.48	457.28	1854.67	-0.01	1.0834	2.05468	1.19399	-0.26525	0.8794	0.71557	0.99962	0.21611	1.06127	0.48924	-0.43886	0.77446	1.15	0.53	-0.48	0.84	2.18	1.01	-0.9	1.59	1.27	0.58	-0.52	0.92	-0.28	-0.13	0.12	-0.21	0.93	0.43	-0.39	0.68	0.76	0.35	-0.31	0.55
4	12	2546	197	6391	0.03	146.17	105.69	98.14	34.35	-89.1	321.3	2640	-0.45	-0.15018	-0.96818	1.6482	-0.62922	0.17235	-0.21655	1.7468	1.80241	-1.03652	-0.29175	0.06652	-1.31797	0.16	0.04	-0.01	0.2	1	0.28	-0.06	1.28	-1.71	-0.48	0.11	-2.17	0.65	0.18	-0.04	0.83	-0.18	-0.05	0.01	-0.23	0.22	0.06	-0.01	0.29
4	10	240	2137	1246	1.72	30.62	21.75	25.82	7.55	-109.95	368.25	3568.95	-0.33	-1.35809	0.38523	-0.6075	0.12091	-1.79869	-1.563	-0.93621	-1.18515	-1.11912	-0.02209	0.66434	-0.74334	1.52	0.03	-0.9	1.01	-0.43	-0.01	0.26	-0.29	0.68	0.01	-0.4	0.45	-0.14	0	0.08	-0.09	2.01	0.04	-1.19	1.34	1.75	0.03	-1.04	1.16
4	14	4874	150	2765	0.05	187.72	165.9	76.2	19.09	4.12	236.33	1588.43	-0.24	1.06926	-1.00097	0.05847	-0.62034	0.88111	0.74925	0.93284	0.10129	-0.66723	-0.77981	-0.61021	-0.29949	-0.71	-0.83	-0.65	-0.32	0.67	0.78	0.61	0.3	-0.04	-0.05	-0.04	-0.02	0.41	0.48	0.38	0.19	-0.59	-0.69	-0.54	-0.26	-0.5	-0.58	-0.46	-0.22
4	4	487	3166	4233	0.75	102.61	101.99	16.35	18.5	447.6	465.6	1879.5	-0.01	-1.22871	1.1031	0.70208	-0.30964	-0.57069	-0.2759	-1.28754	0.03552	1.0895	0.53705	-0.42289	0.76257	-1.34	-0.66	0.52	-0.94	1.2	0.59	-0.47	0.84	0.76	0.38	-0.3	0.54	-0.34	-0.17	0.13	-0.24	-0.62	-0.31	0.24	-0.44	-0.3	-0.15	0.12	-0.21
4	21	2376	1353	1179	1.15	105.64	96	48.6	12.86	85.2	93	2466.3	-0.01	-0.23923	-0.16171	-0.63688	-0.13209	-0.519	-0.37199	-0.09109	-0.59321	-0.34607	-1.60301	-0.04526	0.78635	0.08	0.38	0.01	-0.19	0.06	0.26	0.01	-0.13	0.22	1.02	0.03	-0.5	0.05	0.21	0.01	-0.1	0.18	0.83	0.02	-0.41	0.13	0.6	0.02	-0.29
4	12	2024	2315	3845	0.6	120.9	91.93	78.93	28.74	-162.82	260.18	1612.28	-0.5	-0.42361	0.50941	0.53197	-0.37622	-0.2587	-0.43727	1.03413	1.17703	-1.32857	-0.64283	-0.59486	-1.55971	0.56	0.27	0.25	0.66	-0.68	-0.33	-0.3	-0.79	-0.71	-0.34	-0.32	-0.83	0.5	0.24	0.22	0.59	0.34	0.17	0.15	0.4	0.58	0.28	0.26	0.68
4	7	5428	3610	2690	1.34	274.38	272.82	76	26.55	106.13	176.33	1148.03	-0.05	1.35945	1.41285	0.02558	-0.04776	2.35935	2.46432	0.92542	0.9329	-0.26318	-1.12443	-0.89362	0.58424	-0.36	-1.53	-1.21	0.79	-0.37	-1.59	-1.26	0.83	-0.01	-0.03	-0.02	0.01	0.01	0.05	0.04	-0.03	-0.62	-2.65	-2.11	1.38	-0.65	-2.77	-2.2	1.44
4	4	1824	1079	2606	0.41	139.5	135.17	29.43	18.23	446.17	473.78	2008.28	0.01	-0.52837	-0.35286	-0.01124	-0.46055	0.05858	0.25633	-0.80229	0.00542	1.08385	0.58401	-0.34002	0.89335	-0.57	-0.31	0.18	-0.47	-0.38	-0.21	0.12	-0.32	-0.01	-0.01	0	-0.01	-0.5	-0.27	0.16	-0.41	0.06	0.03	-0.02	0.05	0.28	0.15	-0.09	0.23
4	20	3539	189	6241	0.03	149.47	113.52	97.93	39.22	-89.1	321.3	2640	-0.45	0.36997	-0.97376	1.58244	-0.62922	0.22864	-0.09095	1.73901	2.3453	-1.03652	-0.29175	0.06652	-1.31797	-0.38	-0.11	0.02	-0.49	1.01	0.28	-0.06	1.28	-1.64	-0.46	0.11	-2.09	0.65	0.18	-0.04	0.83	-0.24	-0.07	0.02	-0.3	0.09	0.03	-0.01	0.12
4	13	2393	2691	1386	1.94	117.74	99.87	30.21	18.45	99	318.6	3330.9	0.12	-0.23032	0.77172	-0.54613	0.21856	-0.3126	-0.30991	-0.77335	0.02994	-0.29141	-0.30726	0.51114	1.40457	0.07	0.07	-0.12	-0.32	-0.22	-0.24	0.39	1.08	0.16	0.17	-0.28	-0.77	-0.06	-0.07	0.11	0.31	0.09	0.1	-0.16	-0.44	0.09	0.1	-0.16	-0.44
4	12	1267	4876	1404	3.47	108.26	89.2	58.68	26.88	-131.85	255.75	1607.85	-0.45	-0.82013	2.29606	-0.53823	0.89767	-0.47431	-0.48106	0.28287	0.96969	-1.20587	-0.66824	-0.5977	-1.32589	0.99	0.55	0.49	1.09	-2.77	-1.53	-1.37	-3.04	0.65	0.36	0.32	0.71	-1.08	-0.6	-0.54	-1.19	0.57	0.32	0.28	0.63	0.58	0.32	0.29	0.64
4	10	1571	2751	2344	1.17	126.65	114.68	28.57	6.98	446.17	473.78	2008.28	0.01	-0.66089	0.81358	-0.12611	-0.12322	-0.16062	-0.07235	-0.83419	-1.24869	1.08385	0.58401	-0.34002	0.89335	-0.72	-0.39	0.22	-0.59	0.88	0.48	-0.28	0.73	-0.14	-0.07	0.04	-0.11	-0.13	-0.07	0.04	-0.11	-0.17	-0.09	0.05	-0.14	-0.08	-0.04	0.02	-0.06
4	1	5302	493	5531	0.09	142.42	141.47	21.86	10.5	-109.95	368.25	3568.95	-0.33	1.29345	-0.76168	1.27115	-0.60259	0.10839	0.35738	-1.08313	-0.85629	-1.11912	-0.02209	0.66434	-0.74334	-1.45	-0.03	0.86	-0.96	0.85	0.02	-0.51	0.57	-1.42	-0.03	0.84	-0.94	0.67	0.01	-0.4	0.45	-0.12	0	0.07	-0.08	-0.4	-0.01	0.24	-0.27
4	13	4831	2071	2516	0.82	195.22	165.28	60.44	32.77	-162.82	260.18	1612.28	-0.5	1.04673	0.33919	-0.0507	-0.27857	1.00904	0.73931	0.34816	1.62628	-1.32857	-0.64283	-0.59486	-1.55971	-1.39	-0.67	-0.62	-1.63	-0.45	-0.22	-0.2	-0.53	0.07	0.03	0.03	0.08	0.37	0.18	0.17	0.43	-1.34	-0.65	-0.6	-1.57	-0.98	-0.48	-0.44	-1.15
4	18	2474	822	7496	0.11	136.4	80.38	108.04	18.5	-89.1	321.3	2640	-0.45	-0.18789	-0.53216	2.13266	-0.59371	0.0057	-0.62254	2.11408	0.03552	-1.03652	-0.29175	0.06652	-1.31797	0.19	0.05	-0.01	0.25	0.55	0.16	-0.04	0.7	-2.21	-0.62	0.14	-2.81	0.62	0.17	-0.04	0.78	-0.01	0	0	-0.01	0.65	0.18	-0.04	0.82
4	17	1267	1876	3404	0.55	108.26	89.2	58.68	26.88	293.4	577.2	2014.2	-0.35	-0.82013	0.20315	0.33862	-0.39841	-0.47431	-0.48106	0.28287	0.96969	0.47867	1.17804	-0.3362	-0.82656	-0.39	-0.97	0.28	0.68	0.1	0.24	-0.07	-0.17	0.16	0.4	-0.11	-0.28	-0.19	-0.47	0.13	0.33	-0.23	-0.56	0.16	0.39	-0.23	-0.57	0.16	0.4
4	17	1571	4049	4844	0.84	126.65	114.68	28.57	6.98	-162.67	182.93	1478.33	-0.29	-0.66089	1.71911	0.96996	-0.26969	-0.16062	-0.07235	-0.83419	-1.24869	-1.32798	-1.08652	-0.68106	-0.55708	0.88	0.72	0.45	0.37	-2.28	-1.87	-1.17	-0.96	-1.29	-1.05	-0.66	-0.54	0.36	0.29	0.18	0.15	0.21	0.17	0.11	0.09	0.1	0.08	0.05	0.04
4	13	1259	1893	4232	0.45	142.42	131.47	21.86	18.5	-109.95	368.25	3568.95	-0.33	-0.82432	0.21501	0.70164	-0.4428	0.10839	0.19698	-1.08313	0.03552	-1.11912	-0.02209	0.66434	-0.74334	0.92	0.02	-0.55	0.61	-0.24	0	0.14	-0.16	-0.79	-0.02	0.47	-0.52	0.5	0.01	-0.29	0.33	-0.12	0	0.07	-0.08	-0.22	0	0.13	-0.15
4	15	2376	1353	5178	0.26	105.64	96	48.6	12.86	293.4	577.2	2111.4	-0.26	-0.23923	-0.16171	1.11639	-0.52713	-0.519	-0.37199	-0.09109	-0.59321	0.47867	1.17804	-0.27365	-0.39857	-0.11	-0.28	0.07	0.1	-0.08	-0.19	0.04	0.06	0.53	1.32	-0.31	-0.44	-0.25	-0.62	0.14	0.21	-0.25	-0.61	0.14	0.21	-0.18	-0.44	0.1	0.15
4	11	2024	2315	3845	0.6	120.9	91.93	78.93	28.74	446.17	473.78	2008.28	0.01	-0.42361	0.50941	0.53197	-0.37622	-0.2587	-0.43727	1.03413	1.17703	1.08385	0.58401	-0.34002	0.89335	-0.46	-0.25	0.14	-0.38	0.55	0.3	-0.17	0.46	0.58	0.31	-0.18	0.48	-0.41	-0.22	0.13	-0.34	-0.28	-0.15	0.09	-0.23	-0.47	-0.26	0.15	-0.39
4	16	5428	3610	2690	1.34	274.38	272.82	76	26.55	447.6	465.6	1879.5	-0.01	1.35945	1.41285	0.02558	-0.04776	2.35935	2.46432	0.92542	0.9329	1.0895	0.53705	-0.42289	0.76257	1.48	0.73	-0.57	1.04	1.54	0.76	-0.6	1.08	0.03	0.01	-0.01	0.02	-0.05	-0.03	0.02	-0.04	2.57	1.27	-1	1.8	2.68	1.32	-1.04	1.88
4	19	1824	1079	1606	0.67	139.5	135.18	29.43	18.24	-166.5	260.7	1852.2	-0.51	-0.52837	-0.35286	-0.44967	-0.34515	0.05858	0.25649	-0.80229	0.00653	-1.34313	-0.63981	-0.44046	-1.58745	0.71	0.34	0.23	0.84	0.47	0.23	0.16	0.56	0.6	0.29	0.2	0.71	0.46	0.22	0.15	0.55	-0.08	-0.04	-0.03	-0.09	-0.34	-0.16	-0.11	-0.41
4	21	3539	1250	6242	0.2	149.47	113.52	96.93	39.22	-89.1	321.3	2640	-0.45	0.36997	-0.23357	1.58288	-0.55376	0.22864	-0.09095	1.70191	2.3453	-1.03652	-0.29175	0.06652	-1.31797	-0.38	-0.11	0.02	-0.49	0.24	0.07	-0.02	0.31	-1.64	-0.46	0.11	-2.09	0.57	0.16	-0.04	0.73	-0.24	-0.07	0.02	-0.3	0.09	0.03	-0.01	0.12
4	19	242	1311	5256	0.25	31.52	20.55	25.52	17.23	-109.95	368.25	3568.95	-0.33	-1.35704	-0.19101	1.15059	-0.53157	-1.78334	-1.58225	-0.94734	-0.10606	-1.11912	-0.02209	0.66434	-0.74334	1.52	0.03	-0.9	1.01	0.21	0	-0.13	0.14	-1.29	-0.03	0.76	-0.86	0.59	0.01	-0.35	0.4	2	0.04	-1.18	1.33	1.77	0.03	-1.05	1.18
4	13	4901	4530	5355	0.85	187.62	163.8	78	20.12	447.6	465.6	1879.5	-0.01	1.0834	2.05468	1.19399	-0.26525	0.8794	0.71557	0.99962	0.21611	1.0895	0.53705	-0.42289	0.76257	1.18	0.58	-0.46	0.83	2.24	1.1	-0.87	1.57	1.3	0.64	-0.5	0.91	-0.29	-0.14	0.11	-0.2	0.96	0.47	-0.37	0.67	0.78	0.38	-0.3	0.55
4	21	2546	197	6391	0.03	146.17	105.69	98.14	34.35	240.9	425.7	2622	-0.05	-0.15018	-0.96818	1.6482	-0.62922	0.17235	-0.21655	1.7468	1.80241	0.2707	0.30788	0.05494	0.60802	-0.04	-0.05	-0.01	-0.09	-0.26	-0.3	-0.05	-0.59	0.45	0.51	0.09	1	-0.17	-0.19	-0.03	-0.38	0.05	0.05	0.01	0.1	-0.06	-0.07	-0.01	-0.13
4	16	240	2137	1246	1.72	30.62	21.75	25.82	7.55	-93.9	350.7	2596.8	-0.43	-1.35809	0.38523	-0.6075	0.12091	-1.79869	-1.563	-0.93621	-1.18515	-1.05554	-0.12289	0.03872	-1.22286	1.43	0.17	-0.05	1.66	-0.41	-0.05	0.01	-0.47	0.64	0.07	-0.02	0.74	-0.13	-0.01	0	-0.15	1.9	0.22	-0.07	2.2	1.65	0.19	-0.06	1.91
4	22	4874	150	2765	0.05	187.72	165.9	76.2	19.09	134.32	151.13	1128.52	0.09	1.06926	-1.00097	0.05847	-0.62034	0.88111	0.74925	0.93284	0.10129	-0.15147	-1.26917	-0.90617	1.28172	-0.16	-1.36	-0.97	1.37	0.15	1.27	0.91	-1.28	-0.01	-0.07	-0.05	0.07	0.09	0.79	0.56	-0.8	-0.13	-1.12	-0.8	1.13	-0.11	-0.95	-0.68	0.96
4	17	487	3166	4233	0.75	102.61	101.99	16.35	18.5	449.55	458.55	1859.85	0.01	-1.22871	1.1031	0.70208	-0.30964	-0.57069	-0.2759	-1.28754	0.03552	1.09722	0.49656	-0.43553	0.88939	-1.35	-0.61	0.54	-1.09	1.21	0.55	-0.48	0.98	0.77	0.35	-0.31	0.62	-0.34	-0.15	0.13	-0.28	-0.63	-0.28	0.25	-0.51	-0.3	-0.14	0.12	-0.25
4	17	2376	1353	1179	1.15	105.64	96	48.6	12.86	-25.05	101.55	1492.35	-0.17	-0.23923	-0.16171	-0.63688	-0.13209	-0.519	-0.37199	-0.09109	-0.59321	-0.7828	-1.55391	-0.67203	0.00169	0.19	0.37	0.16	0	0.13	0.25	0.11	0	0.5	0.99	0.43	0	0.1	0.21	0.09	0	0.41	0.81	0.35	0	0.29	0.58	0.25	0
4	15	2024	2315	3845	0.6	120.9	91.93	78.93	28.74	134.32	151.13	1196.02	0.16	-0.42361	0.50941	0.53197	-0.37622	-0.2587	-0.43727	1.03413	1.17703	-0.15147	-1.26917	-0.86273	1.57894	0.06	0.54	0.37	-0.67	-0.08	-0.65	-0.44	0.8	-0.08	-0.68	-0.46	0.84	0.06	0.48	0.32	-0.59	0.04	0.33	0.22	-0.41	0.07	0.55	0.38	-0.69
4	21	5428	3610	2690	1.34	274.38	272.82	76	26.55	-550.8	234	553.8	-1.04	1.35945	1.41285	0.02558	-0.04776	2.35935	2.46432	0.92542	0.9329	-2.86545	-0.79317	-1.27603	-4.13562	-3.9	-1.08	-1.73	-5.62	-4.05	-1.12	-1.8	-5.84	-0.07	-0.02	-0.03	-0.11	0.14	0.04	0.06	0.2	-6.76	-1.87	-3.01	-9.76	-7.06	-1.95	-3.14	-10.19
4	18	1824	1079	2606	0.41	139.5	135.17	29.43	18.23	461.63	470.03	2024.03	0	-0.52837	-0.35286	-0.01124	-0.46055	0.05858	0.25633	-0.80229	0.00542	1.14505	0.56247	-0.32988	0.84183	-0.61	-0.3	0.17	-0.44	-0.4	-0.2	0.12	-0.3	-0.01	-0.01	0	-0.01	-0.53	-0.26	0.15	-0.39	0.07	0.03	-0.02	0.05	0.29	0.14	-0.08	0.22
4	19	3539	189	6241	0.03	149.47	113.52	97.93	39.22	240.9	425.7	2622	-0.05	0.36997	-0.97376	1.58244	-0.62922	0.22864	-0.09095	1.73901	2.3453	0.2707	0.30788	0.05494	0.60802	0.1	0.11	0.02	0.22	-0.26	-0.3	-0.05	-0.59	0.43	0.49	0.09	0.96	-0.17	-0.19	-0.03	-0.38	0.06	0.07	0.01	0.14	-0.02	-0.03	0	-0.06
4	0	2393	2691	1386	1.94	117.74	99.87	30.21	18.45	56.03	306.23	2111.63	0.04	-0.23032	0.77172	-0.54613	0.21856	-0.3126	-0.30991	-0.77335	0.02994	-0.46164	-0.37833	-0.27351	1.03205	0.11	0.09	0.06	-0.24	-0.36	-0.29	-0.21	0.8	0.25	0.21	0.15	-0.56	-0.1	-0.08	-0.06	0.23	0.14	0.12	0.09	-0.32	0.14	0.12	0.08	-0.32
4	21	1267	4876	1404	3.47	108.26	89.2	58.68	26.88	134.32	151.13	1219.42	0.18	-0.82013	2.29606	-0.53823	0.89767	-0.47431	-0.48106	0.28287	0.96969	-0.15147	-1.26917	-0.84767	1.68198	0.12	1.04	0.7	-1.38	-0.35	-2.91	-1.95	3.86	0.08	0.68	0.46	-0.91	-0.14	-1.14	-0.76	1.51	0.07	0.6	0.4	-0.8	0.07	0.61	0.41	-0.81
4	0	1571	2751	2344	1.17	126.65	114.68	28.57	6.98	461.63	470.03	2024.03	0	-0.66089	0.81358	-0.12611	-0.12322	-0.16062	-0.07235	-0.83419	-1.24869	1.14505	0.56247	-0.32988	0.84183	-0.76	-0.37	0.22	-0.56	0.93	0.46	-0.27	0.68	-0.14	-0.07	0.04	-0.11	-0.14	-0.07	0.04	-0.1	-0.18	-0.09	0.05	-0.14	-0.08	-0.04	0.02	-0.06
4	22	5302	493	5531	0.09	142.42	141.47	21.86	10.5	-93.9	350.7	2596.8	-0.43	1.29345	-0.76168	1.27115	-0.60259	0.10839	0.35738	-1.08313	-0.85629	-1.05554	-0.12289	0.03872	-1.22286	-1.37	-0.16	0.05	-1.58	0.8	0.09	-0.03	0.93	-1.34	-0.16	0.05	-1.55	0.64	0.07	-0.02	0.74	-0.11	-0.01	0	-0.13	-0.38	-0.04	0.01	-0.44
4	7	4831	2071	2516	0.82	195.22	165.28	60.44	32.77	134.32	151.13	1196.02	0.16	1.04673	0.33919	-0.0507	-0.27857	1.00904	0.73931	0.34816	1.62628	-0.15147	-1.26917	-0.86273	1.57894	-0.16	-1.33	-0.9	1.65	-0.05	-0.43	-0.29	0.54	0.01	0.06	0.04	-0.08	0.04	0.35	0.24	-0.44	-0.15	-1.28	-0.87	1.59	-0.11	-0.94	-0.64	1.17
4	10	2474	822	7496	0.11	136.4	80.38	108.04	18.5	240.9	425.7	2622	-0.05	-0.18789	-0.53216	2.13266	-0.59371	0.0057	-0.62254	2.11408	0.03552	0.2707	0.30788	0.05494	0.60802	-0.05	-0.06	-0.01	-0.11	-0.14	-0.16	-0.03	-0.32	0.58	0.66	0.12	1.3	-0.16	-0.18	-0.03	-0.36	0	0	0	0	-0.17	-0.19	-0.03	-0.38
4	14	1267	1876	3404	0.55	108.26	89.2	58.68	26.88	186.83	543.23	2808.83	-0.39	-0.82013	0.20315	0.33862	-0.39841	-0.47431	-0.48106	0.28287	0.96969	0.05649	0.9829	0.17517	-1.0366	-0.05	-0.81	-0.14	0.85	0.01	0.2	0.04	-0.21	0.02	0.33	0.06	-0.35	-0.02	-0.39	-0.07	0.41	-0.03	-0.47	-0.08	0.49	-0.03	-0.47	-0.08	0.5
4	12	1571	4049	4844	0.84	126.65	114.68	28.57	6.98	-126.75	206.85	1084.05	-0.28	-0.66089	1.71911	0.96996	-0.26969	-0.16062	-0.07235	-0.83419	-1.24869	-1.18567	-0.9491	-0.93479	-0.47782	0.78	0.63	0.62	0.32	-2.04	-1.63	-1.61	-0.82	-1.15	-0.92	-0.91	-0.46	0.32	0.26	0.25	0.13	0.19	0.15	0.15	0.08	0.09	0.07	0.07	0.03
4	15	1259	1893	4232	0.45	142.42	131.47	21.86	18.5	-93.9	350.7	2596.8	-0.43	-0.82432	0.21501	0.70164	-0.4428	0.10839	0.19698	-1.08313	0.03552	-1.05554	-0.12289	0.03872	-1.22286	0.87	0.1	-0.03	1.01	-0.23	-0.03	0.01	-0.26	-0.74	-0.09	0.03	-0.86	0.47	0.05	-0.02	0.54	-0.11	-0.01	0	-0.13	-0.21	-0.02	0.01	-0.24
4	18	2376	1353	5178	0.26	105.64	96	48.6	12.86	186.83	543.23	2758.43	-0.44	-0.23923	-0.16171	1.11639	-0.52713	-0.519	-0.37199	-0.09109	-0.59321	0.05649	0.9829	0.14273	-1.25852	-0.01	-0.24	-0.03	0.3	-0.01	-0.16	-0.02	0.2	0.06	1.1	0.16	-1.41	-0.03	-0.52	-0.08	0.66	-0.03	-0.51	-0.07	0.65	-0.02	-0.37	-0.05	0.47
4	12	2024	2315	3845	0.6	120.9	91.93	78.93	28.74	461.63	470.03	2024.03	0	-0.42361	0.50941	0.53197	-0.37622	-0.2587	-0.43727	1.03413	1.17703	1.14505	0.56247	-0.32988	0.84183	-0.49	-0.24	0.14	-0.36	0.58	0.29	-0.17	0.43	0.61	0.3	-0.18	0.45	-0.43	-0.21	0.12	-0.32	-0.3	-0.15	0.09	-0.22	-0.5	-0.25	0.14	-0.37
4	12	5428	3610	2690	1.34	274.38	272.82	76	26.55	449.55	458.55	1966.05	0.01	1.35945	1.41285	0.02558	-0.04776	2.35935	2.46432	0.92542	0.9329	1.09722	0.49656	-0.36719	0.88939	1.49	0.68	-0.5	1.21	1.55	0.7	-0.52	1.26	0.03	0.01	-0.01	0.02	-0.05	-0.02	0.02	-0.04	2.59	1.17	-0.87	2.1	2.7	1.22	-0.9	2.19
4	10	1824	1079	1606	0.67	139.5	135.18	29.43	18.24	134.32	151.13	1223.02	0.18	-0.52837	-0.35286	-0.44967	-0.34515	0.05858	0.25649	-0.80229	0.00653	-0.15147	-1.26917	-0.84535	1.69783	0.08	0.67	0.45	-0.9	0.05	0.45	0.3	-0.6	0.07	0.57	0.38	-0.76	0.05	0.44	0.29	-0.59	-0.01	-0.07	-0.05	0.1	-0.04	-0.33	-0.22	0.44
4	14	3539	1250	6242	0.2	149.47	113.52	96.93	39.22	240.9	425.7	2622	-0.05	0.36997	-0.23357	1.58288	-0.55376	0.22864	-0.09095	1.70191	2.3453	0.2707	0.30788	0.05494	0.60802	0.1	0.11	0.02	0.22	-0.06	-0.07	-0.01	-0.14	0.43	0.49	0.09	0.96	-0.15	-0.17	-0.03	-0.34	0.06	0.07	0.01	0.14	-0.02	-0.03	0	-0.06
4	4	242	1311	5256	0.25	31.52	20.55	25.52	17.23	-93.9	350.7	2596.8	-0.43	-1.35704	-0.19101	1.15059	-0.53157	-1.78334	-1.58225	-0.94734	-0.10606	-1.05554	-0.12289	0.03872	-1.22286	1.43	0.17	-0.05	1.66	0.2	0.02	-0.01	0.23	-1.21	-0.14	0.04	-1.41	0.56	0.07	-0.02	0.65	1.88	0.22	-0.07	2.18	1.67	0.19	-0.06	1.93
4	21	4901	4530	5355	0.85	187.62	163.8	78	20.12	449.55	458.55	1859.85	0.01	1.0834	2.05468	1.19399	-0.26525	0.8794	0.71557	0.99962	0.21611	1.09722	0.49656	-0.43553	0.88939	1.19	0.54	-0.47	0.96	2.25	1.02	-0.89	1.83	1.31	0.59	-0.52	1.06	-0.29	-0.13	0.12	-0.24	0.96	0.44	-0.38	0.78	0.79	0.36	-0.31	0.64
3	21	3136	1310	1347	0.97	327.23	349.58	55.57	18.75	127.5	486.9	2335.5	-0.48	0.15887	-0.19171	-0.56322	-0.21199	3.26086	3.6956	0.16749	0.06339	-0.17851	0.65939	-0.12943	-1.46856	-0.03	0.1	-0.02	-0.23	0.03	-0.13	0.02	0.28	0.1	-0.37	0.07	0.83	0.04	-0.14	0.03	0.31	-0.58	2.15	-0.42	-4.79	-0.66	2.44	-0.48	-5.43
3	20	6524	125	622	0.32	152	126	70	17	11.78	126.38	2293.28	-0.1	1.93355	-1.01841	-0.88108	-0.5005	0.2718	0.10923	0.70283	-0.1317	-0.63693	-1.41132	-0.15661	0.35043	-1.23	-2.73	-0.3	0.68	0.65	1.44	0.16	-0.36	0.56	1.24	0.14	-0.31	0.32	0.71	0.08	-0.18	-0.17	-0.38	-0.04	0.1	-0.07	-0.15	-0.02	0.04
3	10	2833	1039	322	3.23	162.6	152.33	26.91	17.69	-44.33	298.27	3021.08	-0.32	0.00016	-0.38077	-1.01261	0.79114	0.45261	0.53158	-0.89578	-0.05478	-0.85916	-0.424	0.31176	-0.67993	0	0	0	0	0.33	0.16	-0.12	0.26	0.87	0.43	-0.32	0.69	-0.68	-0.34	0.25	-0.54	-0.39	-0.19	0.14	-0.31	-0.46	-0.23	0.17	-0.36
3	20	2842	1346	388	3.47	168.9	149.37	32.19	10.16	160.88	520.88	2484.67	-0.4	0.00487	-0.1666	-0.98368	0.89767	0.56008	0.4841	-0.69989	-0.8942	-0.0463	0.85453	-0.03343	-1.0683	0	0	0	-0.01	0.01	-0.14	0.01	0.18	0.05	-0.84	0.03	1.05	-0.04	0.77	-0.03	-0.96	-0.03	0.48	-0.02	-0.6	-0.02	0.41	-0.02	-0.52
3	32	489	583	901	0.65	70.7	52.13	46.35	20.35	454.35	469.95	1869.75	-0.01	-1.22766	-0.69889	-0.75876	-0.35403	-1.11501	-1.07569	-0.17457	0.24175	1.11623	0.56204	-0.42916	0.79428	-1.37	-0.69	0.53	-0.98	-0.78	-0.39	0.3	-0.56	-0.85	-0.43	0.33	-0.6	-0.4	-0.2	0.15	-0.28	-1.24	-0.63	0.48	-0.89	-1.2	-0.6	0.46	-0.85
3	25	146	121	151	0.8	29.36	20.22	24.32	6.06	-31.2	270	3272.1	-0.01	-1.40733	-1.0212	-1.08758	-0.28745	-1.82018	-1.58755	-0.99186	-1.35125	-0.80717	-0.5864	0.4733	0.77446	1.14	0.83	-0.67	-1.09	0.82	0.6	-0.48	-0.79	0.88	0.64	-0.51	-0.84	0.23	0.17	-0.14	-0.22	1.47	1.07	-0.86	-1.41	1.28	0.93	-0.75	-1.23
3	24	4648	6289	9624	0.65	176.19	118.96	120.39	18.5	435.15	442.95	2316.75	0.03	0.95088	3.28182	3.06564	-0.35403	0.68443	-0.00369	2.57226	0.03552	1.04018	0.40696	-0.1415	0.96468	0.99	0.39	-0.13	0.92	3.41	1.34	-0.46	3.17	3.19	1.25	-0.43	2.96	-0.37	-0.14	0.05	-0.34	0.71	0.28	-0.1	0.66	0	0	0	0
3	10	624	1051	1845	0.57	74.99	45.74	65.62	25.48	-11.78	126.38	805.58	-0.15	-1.15695	-0.3724	-0.34489	-0.38953	-1.04183	-1.17819	0.54034	0.81362	-0.73024	-1.41132	-1.114	0.14039	0.84	1.63	1.29	-0.16	0.27	0.53	0.41	-0.05	0.25	0.49	0.38	-0.05	0.28	0.55	0.43	-0.05	0.76	1.47	1.16	-0.15	0.86	1.66	1.31	-0.17
3	15	2842	1346	388	3.47	168.9	149.37	32.19	10.16	-123.98	212.63	2935.43	-0.31	0.00487	-0.1666	-0.98368	0.89767	0.56008	0.4841	-0.69989	-0.8942	-1.17467	-0.91594	0.25664	-0.64031	-0.01	0	0	0	0.2	0.15	-0.04	0.11	1.16	0.9	-0.25	0.63	-1.05	-0.82	0.23	-0.57	-0.66	-0.51	0.14	-0.36	-0.57	-0.44	0.12	-0.31
3	18	1790	670	127	5.28	146.47	144.39	20.79	18.5	440.48	457.28	1854.67	-0.01	-0.54618	-0.6382	-1.0981	1.70106	0.17747	0.40422	-1.12282	0.03552	1.06127	0.48924	-0.43886	0.77446	-0.58	-0.27	0.24	-0.42	-0.68	-0.31	0.28	-0.49	-1.17	-0.54	0.48	-0.85	1.81	0.83	-0.75	1.32	0.19	0.09	-0.08	0.14	0.43	0.2	-0.18	0.31
3	14	6524	191	2121	0.09	120.02	94.03	58.45	10.01	131.7	486.3	2342.1	-0.47	1.93355	-0.97236	-0.22388	-0.60259	-0.27371	-0.40359	0.27433	-0.91092	-0.16187	0.65595	-0.12519	-1.40515	-0.31	1.27	-0.24	-2.72	0.16	-0.64	0.12	1.37	0.04	-0.15	0.03	0.31	0.1	-0.4	0.08	0.85	0.04	-0.18	0.03	0.38	0.07	-0.26	0.05	0.57
3	17	6623	149	1986	0.08	114.25	93.04	43.6	5.74	-10.65	338.55	2211.45	-0.45	1.98541	-1.00167	-0.28307	-0.60703	-0.37214	-0.41947	-0.27659	-1.38692	-0.72576	-0.19267	-0.20927	-1.31797	-1.44	-0.38	-0.42	-2.62	0.73	0.19	0.21	1.32	0.21	0.05	0.06	0.37	0.44	0.12	0.13	0.8	0.27	0.07	0.08	0.49	0.3	0.08	0.09	0.55
3	26	2451	742	622	1.19	158.39	154.33	37.25	16.5	139.5	393.3	1853.1	-0.13	-0.19994	-0.58797	-0.88108	-0.11434	0.3808	0.56366	-0.51217	-0.18744	-0.13098	0.12179	-0.43988	0.2038	0.03	-0.02	0.09	-0.04	0.08	-0.07	0.26	-0.12	0.12	-0.11	0.39	-0.18	0.01	-0.01	0.05	-0.02	-0.05	0.05	-0.17	0.08	-0.07	0.07	-0.25	0.11
3	20	3516	1745	455	3.84	169.25	163.02	30.25	8.54	454.35	469.95	1869.75	-0.01	0.35792	0.11176	-0.9543	1.0619	0.56605	0.70306	-0.77186	-1.07479	1.11623	0.56204	-0.42916	0.79428	0.4	0.2	-0.15	0.28	0.12	0.06	-0.05	0.09	-1.07	-0.54	0.41	-0.76	1.19	0.6	-0.46	0.84	0.63	0.32	-0.24	0.45	0.78	0.4	-0.3	0.56
3	19	1790	670	127	5.28	146.47	144.39	20.79	10.76	-44.85	298.35	3021.15	-0.32	-0.54618	-0.6382	-1.0981	1.70106	0.17747	0.40422	-1.12282	-0.82731	-0.86124	-0.42356	0.31181	-0.6839	0.47	0.23	-0.17	0.37	0.55	0.27	-0.2	0.44	0.95	0.47	-0.34	0.75	-1.47	-0.72	0.53	-1.16	-0.15	-0.08	0.06	-0.12	-0.35	-0.17	0.13	-0.28
3	14	6524	139	2121	0.07	120.02	94.03	58.45	7.01	226.43	241.43	2172.52	-0.02	1.93355	-1.00864	-0.22388	-0.61147	-0.27371	-0.40359	0.27433	-1.24535	0.21336	-0.75052	-0.23431	0.7388	0.41	-1.45	-0.45	1.43	-0.22	0.76	0.24	-0.75	-0.05	0.17	0.05	-0.17	-0.13	0.46	0.14	-0.45	-0.06	0.21	0.06	-0.2	-0.09	0.3	0.09	-0.3
3	15	6623	134	1986	0.07	114.25	93.04	43.6	17.56	11.78	126.38	838.88	-0.04	1.98541	-1.01213	-0.28307	-0.61147	-0.37214	-0.41947	-0.27659	-0.06927	-0.63693	-1.41132	-1.09257	0.65558	-1.26	-2.8	-2.17	1.3	0.64	1.43	1.11	-0.66	0.18	0.4	0.31	-0.19	0.39	0.86	0.67	-0.4	0.24	0.53	0.41	-0.24	0.27	0.59	0.46	-0.27
3	17	2451	2152	622	3.46	158.39	154.33	37.25	16.5	454.35	469.95	1869.75	-0.01	-0.19994	0.3957	-0.88108	0.89323	0.3808	0.56366	-0.51217	-0.18744	1.11623	0.56204	-0.42916	0.79428	-0.22	-0.11	0.09	-0.16	0.44	0.22	-0.17	0.31	-0.98	-0.5	0.38	-0.7	1	0.5	-0.38	0.71	0.43	0.21	-0.16	0.3	0.63	0.32	-0.24	0.45
3	18	3516	145	455	0.32	169.25	163.02	30.25	8.54	435.15	442.95	2407.65	0.11	0.35792	-1.00446	-0.9543	-0.5005	0.56605	0.70306	-0.77186	-1.07479	1.04018	0.40696	-0.083	1.36494	0.37	0.15	-0.03	0.49	-1.04	-0.41	0.08	-1.37	-0.99	-0.39	0.08	-1.3	-0.52	-0.2	0.04	-0.68	0.59	0.23	-0.05	0.77	0.73	0.29	-0.06	0.96
3	13	146	2121	151	14.05	29.36	20.22	24.32	6.06	11.78	126.38	822.38	-0.07	-1.40733	0.37407	-1.08758	5.59375	-1.82018	-1.58755	-0.99186	-1.35125	-0.63693	-1.41132	-1.10319	0.51687	0.9	1.99	1.55	-0.73	-0.24	-0.53	-0.41	0.19	0.69	1.53	1.2	-0.56	-3.56	-7.89	-6.17	2.89	1.16	2.57	2.01	-0.94	1.01	2.24	1.75	-0.82
3	12	240	137	246	0.56	30.62	21.75	25.82	7.55	-73.87	268.73	2873.33	-0.32	-1.35809	-1.01004	-1.04593	-0.39397	-1.79869	-1.563	-0.93621	-1.18515	-0.97621	-0.59372	0.21668	-0.67993	1.33	0.81	-0.29	0.92	0.99	0.6	-0.22	0.69	1.02	0.62	-0.23	0.71	0.38	0.23	-0.09	0.27	1.76	1.07	-0.39	1.22	1.53	0.93	-0.34	1.06
3	12	4874	495	2465	0.2	187.72	165.9	76.2	19.09	11.78	126.38	1135.58	-0.14	1.06926	-0.76028	-0.07306	-0.55376	0.88111	0.74925	0.93284	0.10129	-0.63693	-1.41132	-0.90163	0.1721	-0.68	-1.51	-0.96	0.18	0.48	1.07	0.69	-0.13	0.05	0.1	0.07	-0.01	0.35	0.78	0.5	-0.1	-0.56	-1.24	-0.79	0.15	-0.48	-1.06	-0.68	0.13
3	17	3539	4100	6241	0.66	149.47	113.52	97.93	39.22	27.5	486.9	2459.7	-0.37	0.36997	1.75469	1.58244	-0.34959	0.22864	-0.09095	1.73901	2.3453	-0.57464	0.65939	-0.04951	-0.92167	-0.21	0.24	-0.02	-0.34	-1.01	1.16	-0.09	-1.62	-0.91	1.04	-0.08	-1.46	0.2	-0.23	0.02	0.32	-0.13	0.15	-0.01	-0.21	0.05	-0.06	0	0.08
3	18	2393	691	386	1.79	117.74	99.87	30.21	18.5	421.05	460.05	1857.45	-0.04	-0.23032	-0.62355	-0.98455	0.15198	-0.3126	-0.30991	-0.77335	0.03552	0.98432	0.50518	-0.43708	0.62784	-0.23	-0.12	0.1	-0.14	-0.61	-0.32	0.27	-0.39	-0.97	-0.5	0.43	-0.62	0.15	0.08	-0.07	0.1	-0.31	-0.16	0.14	-0.2	-0.31	-0.16	0.14	-0.19
3	17	489	583	901	0.65	70.7	52.13	46.35	20.35	-44.33	298.27	3021.08	-0.32	-1.22766	-0.69889	-0.75876	-0.35403	-1.11501	-1.07569	-0.17457	0.24175	-0.85916	-0.424	0.31176	-0.67993	1.05	0.52	-0.38	0.83	0.6	0.3	-0.22	0.48	0.65	0.32	-0.24	0.52	0.3	0.15	-0.11	0.24	0.96	0.47	-0.35	0.76	0.92	0.46	-0.34	0.73
3	16	3136	1310	1347	0.97	327.23	349.58	55.57	18.75	293.4	577.2	2096.1	-0.27	0.15887	-0.19171	-0.56322	-0.21199	3.26086	3.6956	0.16749	0.06339	0.47867	1.17804	-0.2835	-0.46594	0.08	0.19	-0.05	-0.07	-0.09	-0.23	0.05	0.09	-0.27	-0.66	0.16	0.26	-0.1	-0.25	0.06	0.1	1.56	3.84	-0.92	-1.52	1.77	4.35	-1.05	-1.72
3	13	6623	125	2465	3.46	152	126	70	17	-7.12	107.48	867.37	-0.12	1.98541	-1.01841	-0.07306	0.89323	0.2718	0.10923	0.70283	-0.1317	-0.7118	-1.51988	-1.07423	0.26324	-1.41	-3.02	-2.13	0.52	0.72	1.55	1.09	-0.27	0.05	0.11	0.08	-0.02	-0.64	-1.36	-0.96	0.24	-0.19	-0.41	-0.29	0.07	-0.08	-0.17	-0.12	0.03
3	16	2833	1039	322	3.23	162.6	152.33	26.91	17.69	46.35	351.15	3318.15	-0.25	0.00016	-0.38077	-1.01261	0.79114	0.45261	0.53158	-0.89578	-0.05478	-0.49997	-0.1203	0.50294	-0.33516	0	0	0	0	0.19	0.05	-0.19	0.13	0.51	0.12	-0.51	0.34	-0.4	-0.1	0.4	-0.27	-0.23	-0.05	0.23	-0.15	-0.27	-0.06	0.27	-0.18
3	16	2842	1346	388	3.47	168.9	149.37	32.19	10.16	297.6	576.6	2004	-0.25	0.00487	-0.1666	-0.98368	0.89767	0.56008	0.4841	-0.69989	-0.8942	0.4953	1.17459	-0.34277	-0.35497	0	0.01	0	0	-0.08	-0.2	0.06	0.06	-0.49	-1.16	0.34	0.35	0.44	1.05	-0.31	-0.32	0.28	0.66	-0.19	-0.2	0.24	0.57	-0.17	-0.17
3	13	489	583	901	0.65	70.7	52.13	46.35	20.35	446.17	473.78	2008.28	0.01	-1.22766	-0.69889	-0.75876	-0.35403	-1.11501	-1.07569	-0.17457	0.24175	1.08385	0.58401	-0.34002	0.89335	-1.33	-0.72	0.42	-1.1	-0.76	-0.41	0.24	-0.62	-0.82	-0.44	0.26	-0.68	-0.38	-0.21	0.12	-0.32	-1.21	-0.65	0.38	-1	-1.17	-0.63	0.37	-0.96
3	14	146	121	151	0.8	29.36	20.22	24.32	6.06	46.35	351.15	3318.15	-0.25	-1.40733	-1.0212	-1.08758	-0.28745	-1.82018	-1.58755	-0.99186	-1.35125	-0.49997	-0.1203	0.50294	-0.33516	0.7	0.17	-0.71	0.47	0.51	0.12	-0.51	0.34	0.54	0.13	-0.55	0.36	0.14	0.03	-0.14	0.1	0.91	0.22	-0.92	0.61	0.79	0.19	-0.8	0.53
3	19	4648	6289	9624	0.65	176.19	118.96	120.39	18.5	293.4	577.2	1977.3	-0.38	0.95088	3.28182	3.06564	-0.35403	0.68443	-0.00369	2.57226	0.03552	0.47867	1.17804	-0.35995	-0.98904	0.46	1.12	-0.34	-0.94	1.57	3.87	-1.18	-3.25	1.47	3.61	-1.1	-3.03	-0.17	-0.42	0.13	0.35	0.33	0.81	-0.25	-0.68	0	0	0	0
3	18	624	1051	1845	0.57	74.99	45.74	65.62	25.48	-7.12	107.48	1136.18	-0.13	-1.15695	-0.3724	-0.34489	-0.38953	-1.04183	-1.17819	0.54034	0.81362	-0.7118	-1.51988	-0.90125	0.2038	0.82	1.76	1.04	-0.24	0.27	0.57	0.34	-0.08	0.25	0.52	0.31	-0.07	0.28	0.59	0.35	-0.08	0.74	1.58	0.94	-0.21	0.84	1.79	1.06	-0.24
3	11	2842	1346	388	3.47	168.9	149.37	32.19	10.16	46.35	351.15	3318.15	-0.25	0.00487	-0.1666	-0.98368	0.89767	0.56008	0.4841	-0.69989	-0.8942	-0.49997	-0.1203	0.50294	-0.33516	0	0	0	0	0.08	0.02	-0.08	0.06	0.49	0.12	-0.49	0.33	-0.45	-0.11	0.45	-0.3	-0.28	-0.07	0.28	-0.19	-0.24	-0.06	0.24	-0.16
3	17	1790	670	127	5.28	146.47	144.39	20.79	18.5	447.6	465.6	1879.5	-0.01	-0.54618	-0.6382	-1.0981	1.70106	0.17747	0.40422	-1.12282	0.03552	1.0895	0.53705	-0.42289	0.76257	-0.6	-0.29	0.23	-0.42	-0.7	-0.34	0.27	-0.49	-1.2	-0.59	0.46	-0.84	1.85	0.91	-0.72	1.3	0.19	0.1	-0.08	0.14	0.44	0.22	-0.17	0.31
3	14	6524	191	2121	0.09	120.02	94.03	58.45	10.01	293.4	577.2	2007	-0.36	1.93355	-0.97236	-0.22388	-0.60259	-0.27371	-0.40359	0.27433	-0.91092	0.47867	1.17804	-0.34084	-0.85827	0.93	2.28	-0.66	-1.66	-0.47	-1.15	0.33	0.83	-0.11	-0.26	0.08	0.19	-0.29	-0.71	0.21	0.52	-0.13	-0.32	0.09	0.23	-0.19	-0.48	0.14	0.35
3	11	6623	149	1986	0.08	114.25	93.04	43.6	5.74	-89.1	321.3	2640	-0.45	1.98541	-1.00167	-0.28307	-0.60703	-0.37214	-0.41947	-0.27659	-1.38692	-1.03652	-0.29175	0.06652	-1.31797	-2.06	-0.58	0.13	-2.62	1.04	0.29	-0.07	1.32	0.29	0.08	-0.02	0.37	0.63	0.18	-0.04	0.8	0.39	0.11	-0.02	0.49	0.43	0.12	-0.03	0.55
3	18	2451	742	622	1.19	158.39	154.33	37.25	16.5	104.17	359.17	2643.68	0.02	-0.19994	-0.58797	-0.88108	-0.11434	0.3808	0.56366	-0.51217	-0.18744	-0.27091	-0.07421	0.06889	0.91317	0.05	0.01	-0.01	-0.18	0.16	0.04	-0.04	-0.54	0.24	0.07	-0.06	-0.8	0.03	0.01	-0.01	-0.1	-0.1	-0.03	0.03	0.35	-0.15	-0.04	0.04	0.51
3	10	3516	1745	455	3.84	169.25	163.02	30.25	8.54	446.17	473.78	2008.28	0.01	0.35792	0.11176	-0.9543	1.0619	0.56605	0.70306	-0.77186	-1.07479	1.08385	0.58401	-0.34002	0.89335	0.39	0.21	-0.12	0.32	0.12	0.07	-0.04	0.1	-1.03	-0.56	0.32	-0.85	1.15	0.62	-0.36	0.95	0.61	0.33	-0.19	0.51	0.76	0.41	-0.24	0.63
3	24	1790	670	127	5.28	146.47	144.39	20.79	10.76	46.35	351.15	3318.15	-0.25	-0.54618	-0.6382	-1.0981	1.70106	0.17747	0.40422	-1.12282	-0.82731	-0.49997	-0.1203	0.50294	-0.33516	0.27	0.07	-0.27	0.18	0.32	0.08	-0.32	0.21	0.55	0.13	-0.55	0.37	-0.85	-0.2	0.86	-0.57	-0.09	-0.02	0.09	-0.06	-0.2	-0.05	0.2	-0.14
3	10	6524	139	2121	0.07	120.02	94.03	58.45	7.01	85.2	93	2466.3	-0.01	1.93355	-1.00864	-0.22388	-0.61147	-0.27371	-0.40359	0.27433	-1.24535	-0.34607	-1.60301	-0.04526	0.78635	-0.67	-3.1	-0.09	1.52	0.35	1.62	0.05	-0.79	0.08	0.36	0.01	-0.18	0.21	0.98	0.03	-0.48	0.09	0.44	0.01	-0.22	0.14	0.65	0.02	-0.32
3	23	6623	134	1986	0.07	114.25	93.04	43.6	17.56	-7.12	107.48	1194.68	-0.12	1.98541	-1.01213	-0.28307	-0.61147	-0.37214	-0.41947	-0.27659	-0.06927	-0.7118	-1.51988	-0.8636	0.25136	-1.41	-3.02	-1.71	0.5	0.72	1.54	0.87	-0.25	0.2	0.43	0.24	-0.07	0.44	0.93	0.53	-0.15	0.26	0.57	0.32	-0.09	0.3	0.64	0.36	-0.11
3	20	2451	2152	622	3.46	158.39	154.33	37.25	16.5	446.17	473.78	2008.28	0.01	-0.19994	0.3957	-0.88108	0.89323	0.3808	0.56366	-0.51217	-0.18744	1.08385	0.58401	-0.34002	0.89335	-0.22	-0.12	0.07	-0.18	0.43	0.23	-0.13	0.35	-0.95	-0.51	0.3	-0.79	0.97	0.52	-0.3	0.8	0.41	0.22	-0.13	0.34	0.61	0.33	-0.19	0.5
3	18	3516	145	455	0.32	169.25	163.02	30.25	8.54	293.4	577.2	2111.4	-0.26	0.35792	-1.00446	-0.9543	-0.5005	0.56605	0.70306	-0.77186	-1.07479	0.47867	1.17804	-0.27365	-0.39857	0.17	0.42	-0.1	-0.14	-0.48	-1.18	0.27	0.4	-0.46	-1.12	0.26	0.38	-0.24	-0.59	0.14	0.2	0.27	0.67	-0.15	-0.23	0.34	0.83	-0.19	-0.28
3	22	146	2121	151	14.05	29.36	20.22	24.32	6.06	-7.12	107.48	1117.28	-0.08	-1.40733	0.37407	-1.08758	5.59375	-1.82018	-1.58755	-0.99186	-1.35125	-0.7118	-1.51988	-0.91341	0.46535	1	2.14	1.29	-0.65	-0.27	-0.57	-0.34	0.17	0.77	1.65	0.99	-0.51	-3.98	-8.5	-5.11	2.6	1.3	2.77	1.66	-0.85	1.13	2.41	1.45	-0.74
3	18	240	137	246	0.56	30.62	21.75	25.82	7.55	46.35	351.15	3318.15	-0.25	-1.35809	-1.01004	-1.04593	-0.39397	-1.79869	-1.563	-0.93621	-1.18515	-0.49997	-0.1203	0.50294	-0.33516	0.68	0.16	-0.68	0.46	0.5	0.12	-0.51	0.34	0.52	0.13	-0.53	0.35	0.2	0.05	-0.2	0.13	0.9	0.22	-0.9	0.6	0.78	0.19	-0.79	0.52
3	18	4874	495	2465	0.2	187.72	165.9	76.2	19.09	-7.12	107.48	954.07	-0.1	1.06926	-0.76028	-0.07306	-0.55376	0.88111	0.74925	0.93284	0.10129	-0.7118	-1.51988	-1.01843	0.33458	-0.76	-1.63	-1.09	0.36	0.54	1.16	0.77	-0.25	0.05	0.11	0.07	-0.02	0.39	0.84	0.56	-0.19	-0.63	-1.34	-0.9	0.29	-0.53	-1.14	-0.76	0.25
3	14	3539	4100	6241	0.66	149.47	113.52	97.93	39.22	293.4	577.2	2065.5	-0.3	0.36997	1.75469	1.58244	-0.34959	0.22864	-0.09095	1.73901	2.3453	0.47867	1.17804	-0.30319	-0.60068	0.18	0.44	-0.11	-0.22	0.84	2.07	-0.53	-1.05	0.76	1.86	-0.48	-0.95	-0.17	-0.41	0.11	0.21	0.11	0.27	-0.07	-0.14	-0.04	-0.11	0.03	0.05
3	16	2393	691	386	1.79	117.74	99.87	30.21	18.5	447.6	465.6	1879.5	-0.01	-0.23032	-0.62355	-0.98455	0.15198	-0.3126	-0.30991	-0.77335	0.03552	1.0895	0.53705	-0.42289	0.76257	-0.25	-0.12	0.1	-0.18	-0.68	-0.33	0.26	-0.48	-1.07	-0.53	0.42	-0.75	0.17	0.08	-0.06	0.12	-0.34	-0.17	0.13	-0.24	-0.34	-0.17	0.13	-0.24
3	14	489	583	901	0.65	70.7	52.13	46.35	20.35	46.35	351.15	3318.15	-0.25	-1.22766	-0.69889	-0.75876	-0.35403	-1.11501	-1.07569	-0.17457	0.24175	-0.49997	-0.1203	0.50294	-0.33516	0.61	0.15	-0.62	0.41	0.35	0.08	-0.35	0.23	0.38	0.09	-0.38	0.25	0.18	0.04	-0.18	0.12	0.56	0.13	-0.56	0.37	0.54	0.13	-0.54	0.36
3	13	3136	1310	1347	0.97	327.23	349.58	55.57	18.75	186.83	543.23	2847.52	-0.36	0.15887	-0.19171	-0.56322	-0.21199	3.26086	3.6956	0.16749	0.06339	0.05649	0.9829	0.20007	-0.86619	0.01	0.16	0.03	-0.14	-0.01	-0.19	-0.04	0.17	-0.03	-0.55	-0.11	0.49	-0.01	-0.21	-0.04	0.18	0.18	3.21	0.65	-2.82	0.21	3.63	0.74	-3.2
3	20	1790	125	151	0.09	152	126	70	17	65.85	97.05	2379.45	0.09	-0.54618	-1.01841	-1.08758	-0.60259	0.2718	0.10923	0.70283	-0.1317	-0.42272	-1.57975	-0.10115	1.28172	0.23	0.86	0.06	-0.7	0.43	1.61	0.1	-1.31	0.46	1.72	0.11	-1.39	0.25	0.95	0.06	-0.77	-0.11	-0.43	-0.03	0.35	-0.05	-0.17	-0.01	0.14
3	24	2833	1039	322	3.23	162.6	152.33	26.91	17.69	1.95	345.75	3129.45	-0.28	0.00016	-0.38077	-1.01261	0.79114	0.45261	0.53158	-0.89578	-0.05478	-0.67585	-0.15132	0.3815	-0.50953	0	0	0	0	0.26	0.06	-0.15	0.19	0.68	0.15	-0.39	0.52	-0.53	-0.12	0.3	-0.4	-0.31	-0.07	0.17	-0.23	-0.36	-0.08	0.2	-0.27
3	27	2842	1346	388	3.47	168.9	149.37	32.19	10.16	183.6	522.6	2848.5	-0.43	0.00487	-0.1666	-0.98368	0.89767	0.56008	0.4841	-0.69989	-0.8942	0.04372	0.86444	0.2007	-1.18719	0	0	0	-0.01	-0.01	-0.14	-0.03	0.2	-0.04	-0.85	-0.2	1.17	0.04	0.78	0.18	-1.07	0.02	0.48	0.11	-0.66	0.02	0.42	0.1	-0.57
3	12	489	583	901	0.65	70.7	52.13	46.35	20.35	461.63	470.03	2024.03	0	-1.22766	-0.69889	-0.75876	-0.35403	-1.11501	-1.07569	-0.17457	0.24175	1.14505	0.56247	-0.32988	0.84183	-1.41	-0.69	0.4	-1.03	-0.8	-0.39	0.23	-0.59	-0.87	-0.43	0.25	-0.64	-0.41	-0.2	0.12	-0.3	-1.28	-0.63	0.37	-0.94	-1.23	-0.61	0.35	-0.91
3	10	146	121	151	0.8	29.36	20.22	24.32	6.06	3	345.6	3121.5	-0.28	-1.40733	-1.0212	-1.08758	-0.28745	-1.82018	-1.58755	-0.99186	-1.35125	-0.67169	-0.15218	0.37639	-0.48971	0.95	0.21	-0.53	0.69	0.69	0.16	-0.38	0.5	0.73	0.17	-0.41	0.53	0.19	0.04	-0.11	0.14	1.22	0.28	-0.69	0.89	1.07	0.24	-0.6	0.78
3	20	4648	6289	9624	0.65	176.19	118.96	120.39	18.5	186.83	543.23	2754.83	-0.44	0.95088	3.28182	3.06564	-0.35403	0.68443	-0.00369	2.57226	0.03552	0.05649	0.9829	0.14042	-1.27438	0.05	0.93	0.13	-1.21	0.19	3.23	0.46	-4.18	0.17	3.01	0.43	-3.91	-0.02	-0.35	-0.05	0.45	0.04	0.67	0.1	-0.87	0	0	0	0
3	16	624	1051	1845	0.57	74.99	45.74	65.62	25.48	65.85	97.05	1583.55	0.09	-1.15695	-0.3724	-0.34489	-0.38953	-1.04183	-1.17819	0.54034	0.81362	-0.42272	-1.57975	-0.61334	1.27379	0.49	1.83	0.71	-1.47	0.16	0.59	0.23	-0.47	0.15	0.54	0.21	-0.44	0.16	0.62	0.24	-0.5	0.44	1.65	0.64	-1.33	0.5	1.86	0.72	-1.5
3	20	2842	1346	388	3.47	168.9	149.37	32.19	10.16	1.95	345.75	3129.45	-0.28	0.00487	-0.1666	-0.98368	0.89767	0.56008	0.4841	-0.69989	-0.8942	-0.67585	-0.15132	0.3815	-0.50953	0	0	0	0	0.11	0.03	-0.06	0.08	0.66	0.15	-0.38	0.5	-0.61	-0.14	0.34	-0.46	-0.38	-0.08	0.21	-0.29	-0.33	-0.07	0.18	-0.25
3	16	1790	670	127	5.28	146.47	144.39	20.79	18.5	449.55	458.55	1859.85	0.01	-0.54618	-0.6382	-1.0981	1.70106	0.17747	0.40422	-1.12282	0.03552	1.09722	0.49656	-0.43553	0.88939	-0.6	-0.27	0.24	-0.49	-0.7	-0.32	0.28	-0.57	-1.2	-0.55	0.48	-0.98	1.87	0.84	-0.74	1.51	0.19	0.09	-0.08	0.16	0.44	0.2	-0.18	0.36
3	19	6524	191	2121	0.09	120.02	94.03	58.45	10.01	96.82	453.23	2297.63	-0.45	1.93355	-0.97236	-0.22388	-0.60259	-0.27371	-0.40359	0.27433	-0.91092	-0.30002	0.46598	-0.15381	-1.30608	-0.58	0.9	-0.3	-2.53	0.29	-0.45	0.15	1.27	0.07	-0.1	0.03	0.29	0.18	-0.28	0.09	0.79	0.08	-0.13	0.04	0.36	0.12	-0.19	0.06	0.53
3	22	6623	149	1986	0.08	114.25	93.04	43.6	5.74	240.9	425.7	2622	-0.05	1.98541	-1.00167	-0.28307	-0.60703	-0.37214	-0.41947	-0.27659	-1.38692	0.2707	0.30788	0.05494	0.60802	0.54	0.61	0.11	1.21	-0.27	-0.31	-0.06	-0.61	-0.08	-0.09	-0.02	-0.17	-0.16	-0.19	-0.03	-0.37	-0.1	-0.11	-0.02	-0.23	-0.11	-0.13	-0.02	-0.26
3	24	2451	742	622	1.19	158.39	154.33	37.25	16.5	125.32	371.93	4834.13	-0.3	-0.19994	-0.58797	-0.88108	-0.11434	0.3808	0.56366	-0.51217	-0.18744	-0.18713	-0.00098	1.47852	-0.56897	0.04	0	-0.3	0.11	0.11	0	-0.87	0.33	0.16	0	-1.3	0.5	0.02	0	-0.17	0.07	-0.07	0	0.56	-0.22	-0.11	0	0.83	-0.32
3	18	3516	1745	455	3.84	169.25	163.02	30.25	8.54	461.63	470.03	2024.03	0	0.35792	0.11176	-0.9543	1.0619	0.56605	0.70306	-0.77186	-1.07479	1.14505	0.56247	-0.32988	0.84183	0.41	0.2	-0.12	0.3	0.13	0.06	-0.04	0.09	-1.09	-0.54	0.31	-0.8	1.22	0.6	-0.35	0.89	0.65	0.32	-0.19	0.48	0.81	0.4	-0.23	0.59
3	15	1790	670	127	5.28	146.47	144.39	20.79	10.76	1.95	345.75	3129.45	-0.28	-0.54618	-0.6382	-1.0981	1.70106	0.17747	0.40422	-1.12282	-0.82731	-0.67585	-0.15132	0.3815	-0.50953	0.37	0.08	-0.21	0.28	0.43	0.1	-0.24	0.33	0.74	0.17	-0.42	0.56	-1.15	-0.26	0.65	-0.87	-0.12	-0.03	0.07	-0.09	-0.27	-0.06	0.15	-0.21
3	13	6524	139	2121	0.07	120.02	94.03	58.45	7.01	-25.05	101.55	1492.35	-0.17	1.93355	-1.00864	-0.22388	-0.61147	-0.27371	-0.40359	0.27433	-1.24535	-0.7828	-1.55391	-0.67203	0.00169	-1.51	-3	-1.3	0	0.79	1.57	0.68	0	0.18	0.35	0.15	0	0.48	0.95	0.41	0	0.21	0.43	0.18	0	0.32	0.63	0.27	0
3	17	6623	134	1986	0.07	114.25	93.04	43.6	17.56	65.85	97.05	1408.35	0.07	1.98541	-1.01213	-0.28307	-0.61147	-0.37214	-0.41947	-0.27659	-0.06927	-0.42272	-1.57975	-0.72609	1.15094	-0.84	-3.14	-1.44	2.29	0.43	1.6	0.73	-1.16	0.12	0.45	0.21	-0.33	0.26	0.97	0.44	-0.7	0.16	0.59	0.27	-0.43	0.18	0.66	0.3	-0.48
3	19	2451	2152	622	3.46	158.39	154.33	37.25	16.5	461.63	470.03	2024.03	0	-0.19994	0.3957	-0.88108	0.89323	0.3808	0.56366	-0.51217	-0.18744	1.14505	0.56247	-0.32988	0.84183	-0.23	-0.11	0.07	-0.17	0.45	0.22	-0.13	0.33	-1.01	-0.5	0.29	-0.74	1.02	0.5	-0.29	0.75	0.44	0.21	-0.13	0.32	0.65	0.32	-0.19	0.47
3	26	3516	145	455	0.32	169.25	163.02	30.25	8.54	186.83	543.23	2758.43	-0.44	0.35792	-1.00446	-0.9543	-0.5005	0.56605	0.70306	-0.77186	-1.07479	0.05649	0.9829	0.14273	-1.25852	0.02	0.35	0.05	-0.45	-0.06	-0.99	-0.14	1.26	-0.05	-0.94	-0.14	1.2	-0.03	-0.49	-0.07	0.63	0.03	0.56	0.08	-0.71	0.04	0.69	0.1	-0.88
3	11	146	2121	151	14.05	29.36	20.22	24.32	6.06	65.85	97.05	1341.75	0.09	-1.40733	0.37407	-1.08758	5.59375	-1.82018	-1.58755	-0.99186	-1.35125	-0.42272	-1.57975	-0.76895	1.28172	0.59	2.22	1.08	-1.8	-0.16	-0.59	-0.29	0.48	0.46	1.72	0.84	-1.39	-2.36	-8.84	-4.3	7.17	0.77	2.88	1.4	-2.33	0.67	2.51	1.22	-2.03
3	23	240	137	246	0.56	30.62	21.75	25.82	7.55	1.95	345.75	3129.45	-0.28	-1.35809	-1.01004	-1.04593	-0.39397	-1.79869	-1.563	-0.93621	-1.18515	-0.67585	-0.15132	0.3815	-0.50953	0.92	0.21	-0.52	0.69	0.68	0.15	-0.39	0.51	0.71	0.16	-0.4	0.53	0.27	0.06	-0.15	0.2	1.22	0.27	-0.69	0.92	1.06	0.24	-0.6	0.8
3	11	4874	495	2465	0.2	187.72	165.9	76.2	19.09	65.85	97.05	1124.25	-0.01	1.06926	-0.76028	-0.07306	-0.55376	0.88111	0.74925	0.93284	0.10129	-0.42272	-1.57975	-0.90892	0.77446	-0.45	-1.69	-0.97	0.83	0.32	1.2	0.69	-0.59	0.03	0.12	0.07	-0.06	0.23	0.87	0.5	-0.43	-0.37	-1.39	-0.8	0.68	-0.32	-1.18	-0.68	0.58
3	26	3539	4100	6241	0.66	149.47	113.52	97.93	39.22	486.83	543.23	2784.52	-0.42	0.36997	1.75469	1.58244	-0.34959	0.22864	-0.09095	1.73901	2.3453	1.2449	0.9829	0.15953	-1.1436	0.46	0.36	0.06	-0.42	2.18	1.72	0.28	-2.01	1.97	1.56	0.25	-1.81	-0.44	-0.34	-0.06	0.4	0.28	0.22	0.04	-0.26	-0.11	-0.09	-0.01	0.1
3	19	2393	691	386	1.79	117.74	99.87	30.21	18.5	449.55	458.55	1859.85	0.01	-0.23032	-0.62355	-0.98455	0.15198	-0.3126	-0.30991	-0.77335	0.03552	1.09722	0.49656	-0.43553	0.88939	-0.25	-0.11	0.1	-0.2	-0.68	-0.31	0.27	-0.55	-1.08	-0.49	0.43	-0.88	0.17	0.08	-0.07	0.14	-0.34	-0.16	0.14	-0.28	-0.34	-0.15	0.13	-0.28
3	20	489	583	901	0.65	70.7	52.13	46.35	20.35	1.95	345.75	3129.45	-0.28	-1.22766	-0.69889	-0.75876	-0.35403	-1.11501	-1.07569	-0.17457	0.24175	-0.67585	-0.15132	0.3815	-0.50953	0.83	0.19	-0.47	0.63	0.47	0.11	-0.27	0.36	0.51	0.11	-0.29	0.39	0.24	0.05	-0.14	0.18	0.75	0.17	-0.43	0.57	0.73	0.16	-0.41	0.55
[truncated: 8 more columns]
